# Supplementary material for: Lumpfish (Cyclopterus lumpus) Is Susceptible to Renibacterium salmoninarum Infection and Induces Cell-Mediated Immunity in the Chronic Stage
Source: Front Immunol. 2021 Nov 22;12:733266. doi: 10.3389/fimmu.2021.733266 (PMC8645940; doi:10.3389/fimmu.2021.733266)
Supplement: Supplementary file 1 [file DataSheet_1.zip]

Archive with 17 entries (16 files):
- Supplementary Table S1.xlsx
- __MACOSX/
- __MACOSX/._Supplementary Table S1.xlsx
- Supplementary File S1.xlsx
- __MACOSX/._Supplementary File S1.xlsx
- Supplementary Figure S4.pdf
- __MACOSX/._Supplementary Figure S4.pdf
- Supplementary Figure S5.pdf
- __MACOSX/._Supplementary Figure S5.pdf
- Supplementary Table S2.xlsx
- __MACOSX/._Supplementary Table S2.xlsx
- Supplementary Figure S2.pdf
- __MACOSX/._Supplementary Figure S2.pdf
- Supplementary Figure S3.pdf
- __MACOSX/._Supplementary Figure S3.pdf
- Supplementary Figure S1.pdf
- __MACOSX/._Supplementary Figure S1.pdf
