# Supplementary material for: Lumpfish (Cyclopterus lumpus) Is Susceptible to Renibacterium salmoninarum Infection and Induces Cell-Mediated Immunity in the Chronic Stage
Source: Front Immunol. 2021 Nov 22;12:733266. doi: 10.3389/fimmu.2021.733266 (PMC8645940; doi:10.3389/fimmu.2021.733266)
Supplement: Supplementary file 1 [file DataSheet_1.zip › Supplementary Table S1.xlsx]

## Sheet: RQ
Supplementary Table S1. Relative quantity (RQ) values of Genes of Interest (GOI) from qPCR analyses.
Sample	ccl19	cox2	hamp	il1b	il8a	il10	saa5	tnfa	cd74	tlrb	ighd	igha	ighb	ighma	ighmb	ighmc	cd4a	cd4b	ly6g6f	cd8a	lgp2	ccl20	ifng	irf7	mxa	mxb	rsad2	stat1	tlr3	tlr7	il8b	tlr5a	mxc
Control_28DPI_F1	2.2992	10.1966	1.07776	1.3377	1.06647	3.76571	2.37579	2.65667	3.07857	1.10812	5.62707	5.87953	1.5362	3.00978	3.57401	1.89946	7.54885	9.74132	6.76936	2.70901	1.26928	164.465	1.92208	2.10041	1.60484	1.52436	3.19848	1.41846	2.1414	3.38342	1.23835	1.55674	1.53162
Control_28DPI_F2	3.19661	9.2679	2.15722	1.41681	1.42507	4.88786	3.84251	3.81308	3.26603	1.90445	4.07125	5.64406	1.61898	2.32531	3.19049	2.22314	8.73751	10.928	8.78216	7.28215	1.41704	135.731	2.17917	2.79031	2.23486	2.04156	4.68006	1.60691	2.29892	3.25641	2.16103	1.47074	2.15692
Control_28DPI_F3	2.78868	9.77679	1.61143	1.64519	1.26552	4.52698	4.37946	2.85374	3.45426	1.43498	3.64754	8.15749	2.25495	3.94047	3.40037	2.37743	6.15326	6.46521	7.96021	5.91285	1.22637	189.863	2.40351	2.41143	2.10645	1.82475	4.02745	1.3164	2.20945	2.01111	1.70734	1.2225	1.7321
Control_28DPI_F4	3.34457	5.37562	2.1771	1.73797	1.22039	4.02796	7.09559	4.68299	5.09116	1.74635	9.7197	10.9384	2.74096	4.26173	5.42072	4.10334	9.13145	12.6626	6.06225	7.05932	2.56185	111.85	2.27015	2.67397	5.29647	5.26008	15.5708	1.97801	2.65554	8.33181	2.96725	2.41045	5.11346
Control_28DPI_F5	1.28618	10.7488	1.29383	1.08693	1.36671	3.91214	2.76844	4.22221	4.04764	1.38336	4.19458	3.26443	1	4.13555	2.65632	1.19817	6.84513	8.98678	5.08932	6.76096	1.00733	185.199	2.0868	2.20361	1	1	1.01432	1.03266	2.21866	2.5586	2.0139	1.20481	1
Control_28DPI_F6	2.27141	9.69928	1.18277	1	1.18055	3.9177	2.63969	2.84994	2.77846	1.08089	5.53173	5.79906	1.55039	2.96999	3.73506	1.91938	6.73093	9.15297	6.46155	2.7851	1.22207	163.483	1.76823	1.87039	1.65187	1.53665	3.42651	1.32181	2.27342	3.39794	1.19081	1.27019	1.43599
Control_28DPI_AVG	2.53111	9.17749	1.58335	1.37077	1.25412	4.17306	3.85025	3.51311	3.61935	1.44303	5.46531	6.61382	1.78358	3.44047	3.66283	2.28682	7.52452	9.65614	6.85414	5.41823	1.45065	158.432	2.10499	2.34169	2.31575	2.1979	5.31961	1.44571	2.29956	3.82321	1.87978	1.52257	2.16168
Reni_28DPI_F1	5.15191	3.55309	165.28	143.171	7.53117	10.2091	138.605	3.50771	1.26657	1.96877	1.56402	1.51841	2.59229	2.2687	2.24697	18.2573	1.06949	1.4887	1.65031	1.72755	3.63919	36.4876	3.12955	1.6327	8.89753	13.5055	32.0405	2.83331	1.28085	1.51255	50.2341	8.93375	11.7081
Reni_28DPI_F2	3.7542	12.7906	240.789	50.1902	5.20348	117.922	150.232	3.30254	2.38193	1.80208	3.0958	3.85472	2.66966	2.30451	3.29514	17.0331	3.58161	3.25281	2.64879	3.80844	1.14543	109.548	3.82815	1	1.33315	1.61	5.58426	1.55526	1.29758	1.29353	34.5937	9.47528	1.44596
Reni_28DPI_F3	2.64271	11.0296	15.6319	14.8995	4.02584	6.44844	104.369	2.355	1.28979	2.08271	1.33831	2.929	1.42486	1.40147	1	6.64944	1.21773	1.50527	3.08275	1.76459	5.16552	42.9552	3.86902	1.97221	12.7972	15.4916	93.9502	3.41252	1.25296	2.20622	10.9311	3.14029	14.2116
Reni_28DPI_F4	1.63401	2.0568	41.8289	21.0185	4.95499	1	88.006	1	1	1	1	1	2.5999	1	1.37103	22.1108	1	1.25547	1	1	2.34803	8.28729	1.56945	1.13439	5.44194	6.85552	31.7689	1.97832	1.08334	1.86049	8.14783	3.6828	6.89716
Reni_28DPI_F5	2.04887	1	111.233	11.3157	2.44921	55.4848	160.636	1.10422	2.26531	1.1782	3.59779	4.78018	2.99991	2.69431	3.71763	15.1744	3.65754	3.23322	5.15841	4.0897	1	7.03537	2.09763	1.24694	1.6236	1.31354	3.55773	1.16773	1.45923	1.72981	8.01775	3.88178	1.18507
Reni_28DPI_F6	2.37104	3.58746	61.5423	22.9643	2.13837	43.1684	48.6432	1.22986	1.12082	2.14942	1.40136	2.56834	2.15751	1.33933	1.92423	12.0739	1.43222	1	1.44116	1.57475	1.65731	28.1489	2.08214	1.10891	4.10057	4.85698	5.16774	1.67331	1	1	9.84423	2.63833	4.12696
Reni_28DPI_AVG	2.93379	5.66959	106.051	43.9265	4.38384	39.0387	115.082	2.08322	1.55407	1.69687	1.99955	2.77511	2.40735	1.83472	2.25917	15.2165	1.9931	1.95591	2.4969	2.32751	2.49258	38.7438	2.76265	1.34919	5.69899	7.27218	28.6782	2.10341	1.22899	1.60043	20.2948	5.29204	6.59581
Control_98DPI_F1	1	2.92669	1	1.54175	1.69354	2.64899	2.868	2.1076	3.62956	1.75409	6.99102	9.17082	2.77934	10.8565	3.8915	3.86749	5.63804	7.42426	6.99248	1.36605	1.00401	31.7084	1	2.6163	1.34045	1.17923	1	1	1.93309	5.69033	1	1	1.17354
Control_98DPI_F2	2.25747	17.2456	2.39242	1.50177	1.2754	10.2103	9.1422	2.90254	3.48475	1.4749	2.61257	6.3662	1.75277	2.81416	1.69748	2.37141	4.78881	8.44286	4.89058	4.17716	1.11724	301.249	2.74472	1.98679	1.68929	1.30196	2.03728	1.15861	1.83567	2.17547	1.33239	1.06599	1.32594
Control_98DPI_F3	4.47899	7.10345	30.2523	19.6403	1.36953	47.8556	3.55578	3.76385	2.88047	1.98169	4.04483	8.74387	2.3045	3.607	2.57781	2.11473	5.46098	6.65272	4.11727	6.49536	1.39095	143.702	2.62963	1.77067	1.88705	1.63634	5.33191	1.43653	1.62907	3.00959	7.97136	3.34219	1.64809
Control_98DPI_F4	3.51529	4.5859	1.29711	1.54264	2.13262	3.60371	1	3.3284	2.60376	2.22906	5.81124	5.2965	1.58773	5.28296	2.57286	1.49437	3.17946	4.79299	6.80779	10.4785	1.51853	59.1813	2.22031	2.8617	2.64583	2.55026	3.85677	1.27209	1.71328	4.50061	2.21672	1.32945	2.53239
Control_98DPI_F5	3.31443	1.98205	1.03049	3.10057	3.17965	3.55572	2.17721	3.266	2.87746	2.95215	4.69948	3.97542	1.33956	5.68072	2.62358	1	7.08845	12.1092	10.7123	11.4712	1.21624	1	2.7735	2.74997	1.31166	1.27044	1.75483	1.1512	2.06555	3.06769	2.18602	2.23705	1.18237
Control_98DPI_F6	3.4298	1.80165	3.88315	6.29205	1.14303	9.19599	3.55093	2.93666	3.63726	1.80345	6.13998	4.97994	1.19143	2.28578	2.26951	1.39937	5.02447	7.32587	10.9462	2.29004	1.87391	14.4441	1.7874	2.66161	3.49878	3.89458	2.61632	1.68003	1.9171	5.4946	2.45913	2.10334	3.81033
Control_98DPI_AVG	2.99933	5.94089	6.64258	5.60319	1.79896	12.8451	3.71569	3.05084	3.18554	2.03256	5.04985	6.42213	1.82589	5.08786	2.60546	2.04123	5.1967	7.79131	7.41111	6.04638	1.35348	91.8808	2.19259	2.44117	2.06218	1.97214	2.76618	1.28308	1.84896	3.98972	2.86094	1.84634	1.94544
Reni_98DPI_F1	2.61425	14.1169	2.15425	2.27163	2.30598	2.42276	6.54304	3.42242	3.46791	1.90899	2.32112	4.01449	1.24193	4.86273	1.80716	1.724	3.87529	5.92887	8.20229	6.3443	1.14372	174.773	2.49984	2.05942	1.3327	1.54374	1.68124	1.10245	1.81191	2.05218	1.28069	1.29225	1.33292
Reni_98DPI_F2	3.18616	41.5458	4.38762	1.06868	1	8.10371	1.14179	5.16069	4.34215	1.64489	4.30525	5.8284	1.60901	2.74617	2.98747	1.7209	5.62792	6.44576	6.4487	8.55151	1.60368	356.919	4.81823	2.22881	2.56674	2.52251	4.53743	1.38338	2.1629	2.99895	1.86015	1.23241	2.20815
Reni_98DPI_F3	4.41974	4.81133	1.24312	2.5909	1.46807	5.23432	1.53441	5.84514	5.28805	2.49802	6.80304	6.32516	1.73065	4.66748	3.4851	2.27886	10.1114	14.4485	12.2654	5.21481	1.2815	85.7372	3.41015	2.35814	1.16746	1.1987	2.39819	1.26903	2.35956	3.73888	1.68092	2.11909	1.0803
Reni_98DPI_F4	4.27179	18.2968	2.96744	1.73523	1.31639	7.33297	1.25779	7.73979	5.81248	2.26664	5.6468	8.87731	2.59624	6.20561	3.3441	3.35044	7.51096	10.0842	9.64805	5.20582	1.37361	274.516	5.06797	2.20887	1.65933	1.7797	2.91166	1.47787	2.25229	4.55422	3.13202	2.43183	1.62917
Reni_98DPI_F5	4.21459	11.0189	6.07401	3.59179	1.18262	7.49896	36.4366	4.60065	5.67295	2.55956	5.85416	6.28102	1.79148	5.10433	3.26932	2.35921	6.40126	6.67043	6.60454	7.87025	1.51101	130.449	6.36429	2.27418	1.94802	2.113	4.06987	1.65929	2.04794	4.785	3.18214	2.36728	2.04909
Reni_98DPI_F6	3.26515	15.33	5.21599	2.45087	1.9964	7.12684	2.71835	4.15045	4.51293	2.29068	3.68465	6.41818	1.80666	3.96166	2.45978	2.36897	6.74275	7.89483	7.14914	4.13337	1.18189	296.171	3.61119	1.88769	1.21395	1.1452	1.76094	1.18461	2.01967	2.56829	3.68094	2.25925	1.15871
Reni_98DPI_AVG	3.66195	17.52	3.67374	2.28485	1.54491	6.28659	8.272	5.15319	4.84941	2.1948	4.76917	6.29076	1.796	4.59133	2.89215	2.3004	6.7116	8.57876	8.38636	6.22001	1.34923	219.761	4.29528	2.16952	1.64803	1.71714	2.89322	1.3461	2.10904	3.44959	2.46948	1.95035	1.57639
