# Supplementary material for: Lumpfish (Cyclopterus lumpus) Is Susceptible to Renibacterium salmoninarum Infection and Induces Cell-Mediated Immunity in the Chronic Stage
Source: Front Immunol. 2021 Nov 22;12:733266. doi: 10.3389/fimmu.2021.733266 (PMC8645940; doi:10.3389/fimmu.2021.733266)
Supplement: Supplementary file 1 [file DataSheet_1.zip › Supplementary File S1.xlsx]

## Sheet: Sheet1
Supplementary File S1. A. Trinity IDs and respective sequences of Gene of Interests used in this study; B. Blastn against NCBI refseq results; C. Blastx against NCBI swissprot results.
A. Genes, Transcript IDs and Sequences			B. Blastn against NCBI refseq (Database: May 2021)																		C. Blastx against NCBi swissprot (Database: May 2021)
Gene name (Gene Symbol)	Transcript_id	Sequence	qseqid	sseqid	pident	length	mismatch	gapopen	qstart	qend	sstart	send	evalue	bitscore	staxid	qlen	slen	qcov	qcovhsp	stitle	qseqid	sseqid	pident	length	mismatch	gapopen	qstart	qend	sstart	send	evalue	bitscore	staxid	qlen	slen	qcov	qcovhsp	stitle
CC chemokine-like 19 (ccl19)	TRINITY_DN10492_c0_g1_i4	GGTTTACGTAGTTTAACTGTAAACACAAACAATCCTCATGGTTTACAGTTTTACTCCAGTCAACATTTAAACCGGACACATTTATCGGCGTTACGTCGATATTTAGTTTGTTCTTCGGATTGGAAAGGTGCTAACATGTATTAGCCATGTCTTTACCGTTTATCAACAAGAACAAATAATTCCATTAGGGATTTAAAGATTGATGACACGTCGTCACCGATAATTAAATCGACAACATTCGCTAACACATGCTCGGGATTTTTTTTTCTTTATTTATTTAAAAAAGGTCAATAATCCCACAAAAACATCCATATAACAAACAAACAGTCGTTAGCTTAGTGAGCAGCTGCACACTCATTTCACATTATTGGTCCTCTAAAACAGAAATAGCATTTTTTT…	TRINITY_DN10492_c0_g1_i4	gi|1842260004|ref|XM_034541824.1|	100	345	0	0	492	836	473	129	1.14e-178	638	8103	1660	473	29	21	PREDICTED: Cyclopterus lumpus C-C motif chemokine 19-like (LOC117736465), mRNA	TRINITY_DN10492_c0_g1_i4	sp|O70460.1|	38.667	75	43	1	816	592	32	103	5.24e-09	57.4	10090	1660	108	14	5	RecName: Full=C-C motif chemokine 19; AltName: Full=Epstein-Barr virus-induced molecule 1 ligand chemokine; Short=EBI1 ligand chemokine; Short=ELC; AltName: Full=Small-inducible cytokine A19; Flags: Precursor [Mus musculus]
cyclooxygenase-2 (cox2)	TRINITY_DN750_c1_g1_i1	GACGCTCTTCCGATCTTTGATTTCTGAGAAATGTGCATTTATTAGTATGAACTTTACAAGGCAATAGGCGTTGAGAACAAAACGTACAAACTGGTTATATACAGTACACAGGTATTTTAAGTGCACCTGTCCAGGGTGAACCCCTCCTTCGCCCAATGTCAGCTGGGATCGGCTTCAGCGCCAACAGGATAAGGAATGGAATAACTGAATGAACCGATCTATACGATGACAATACAATTCTGAACAACATTACAACTGTACCTTTGTAAAACAGTGGGACAACCGTACAATTTAATAAACGTAATGGAAAAGTAGCAGTTGAACTAAGGGACATTAGGAATGTAAAGTACGCTACTATGTAGTTATAGACTAACCTTCAAGTATTAAGTATCTGAGTTC…	TRINITY_DN750_c1_g1_i1	gi|1842308017|ref|XM_034530081.1|	99.961	2550	1	0	18	2567	2560	11	0	4704	8103	2567	2560	99	99	PREDICTED: Cyclopterus lumpus prostaglandin-endoperoxide synthase 2b (ptgs2b), mRNA	TRINITY_DN750_c1_g1_i1	sp|P27607.1|	75.085	586	144	2	2370	613	19	602	0	929	9031	2567	603	68	23	RecName: Full=Prostaglandin G/H synthase 2; AltName: Full=Cyclooxygenase-2; Short=COX-2; AltName: Full=Mitogen-inducible PGHS; AltName: Full=PHS II; AltName: Full=Prostaglandin H2 synthase 2; Short=PGH synthase 2; Short=PGHS-2; AltName: Full=Prostaglandin-endoperoxide synthase 2; Flags: Precursor [Gallus gallus]
hepcidin anti-microbial peptide (hamp)	TRINITY_DN2993_c0_g1_i4	GGCAGGACACTTGAACGAGACAATGCTAAGATTCAAAGAAACAACAGGAATTATGTGTTGTGAAAAAATGTCTTTAAGAGTCCTGGTTATCATTGTCATCATTATAATGTAACGTATAAGTAATAAAAAAGATGTTTATATGAACAATGCATATTGATTGTTTAACACTTCATATGTATTGTGTCAAGTGTTTCAAGTGCTATTAAATTCTGATGTGGTAATAAATTGTGACATGTCAAAAACCTCATTGTTTTTTCTGCAGCAGAATCTGACAGTCTTCCCCACGCAGTCCTGGTCCTGGTTCTTCGGTGCTGCGTCCCCAGCGACATGGTCCAGGGGCCCCAGCAGAGCGGTGCCTTGTGTTGGACCAGCGCCCTCTTCCTCCCACCAGAGCTCCCA…	TRINITY_DN2993_c0_g1_i4	gi|1842298732|ref|XM_034553477.1|	100	816	0	0	799	1614	816	1	0	1507	8103	1733	816	47	47	PREDICTED: Cyclopterus lumpus hepcidin antimicrobial peptide (hamp), mRNA	TRINITY_DN2993_c0_g1_i4	sp|Q801Y3.1|	58.889	90	33	3	1420	1151	1	86	6.66e-21	90.5	8030	1733	86	16	5	RecName: Full=Hepcidin-1; Flags: Precursor [Salmo salar]
HLA class II histocompatibility antigen gamma chain (cd74)	TRINITY_DN13708_c0_g1_i6	ACGACGCTCTCCGATCTTTTTTTTTGGTCAGGAAAACTTTATTGAACCTTCTTATCACAAACATCCTTATAAGTCGCAATTGCATATGTTCACAATCTTGTTAAAGGCTCACCCAAATTACAAAGAACATATTCTCACTAAACTCATATATTGATATGCAGATAGCTTGGGTTTTATTTATCTGGGGTTTATTGGTGGTGCTCACAGCATTGAAAAACATTTATGTTGAGAATTGGTGTCCCCATTATGATTACATCCAGACTTCACCGTGAACAGTTTTTATTGGAACTACTTTCTTATAAAGAAATGGTTTGAATCAAAACTGTTCAGTATGGTCTGTAGATTATCAAAGTAACAATGGACACTGTTGGAGGAAAGATTCTGGCTGTTTTCTTTTAC…	TRINITY_DN13708_c0_g1_i6	gi|1842321654|ref|XM_034543776.1|	100	954	0	0	1074	2027	954	1	0	1762	8103	2040	1537	75	47	PREDICTED: Cyclopterus lumpus H-2 class II histocompatibility antigen gamma chain-like (LOC117737678), mRNA	TRINITY_DN13708_c0_g1_i6	sp|P10247.2|	31.982	222	138	6	1779	1144	37	255	5.04e-27	114	10116	2040	280	31	10	RecName: Full=H-2 class II histocompatibility antigen gamma chain; AltName: Full=Ia antigen-associated invariant chain; Short=Ii; AltName: Full=MHC class II-associated invariant chain; AltName: CD_antigen=CD74; Contains: RecName: Full=Class-II-associated invariant chain peptide; Short=CLIP [Rattus norvegicus]
immunoglobulin delta heavy chain (ighδ)	TRINITY_DN1665_c0_g2_i7	ATATATATATATATATATATATATATATATATATATATAACTGAAACTTTAAAAAAAACAACATCCATCACCATAACACATAGGAATCAATTACATTTTATAACTATAAAAGCCAAATGCCAGTCCACAAAATGGGATCTGTCCGGAGATCCTCGTCATTTAGTCTTCATCATGGTAGCCAAGACACCATAGATGATGGAGATGAGGAAAAAAATGAGGAAAGTGAAAGCCATGAACCAGCTTTCCACCCCTGTGTCCTGATTCCCTTCAGCATGCATGATGTCATCTAAAAAATCACAGTCCTCCAAGGAGTCTGGTTTAGATACATCCAGGGATAGGGTGATGTTTGCATGTGTCACCCTGCAGGTTATCTTTGCACCAGGTAACCAGATGACTTGG…	TRINITY_DN1665_c0_g2_i7	gi|1842272207|ref|XM_034540385.1|	100	2732	0	0	28	2759	3194	463	0	5046	8103	2759	3194	99	99	PREDICTED: Cyclopterus lumpus immunoglobulin epsilon heavy chain (LOC117735617), transcript variant X45, mRNA	TRINITY_DN1665_c0_g2_i7	sp|P03988.1|	25.472	424	278	14	2750	1578	4	422	2.53e-28	122	9986	2759	458	88	14	RecName: Full=Ig mu chain C region secreted form [Oryctolagus cuniculus]
immunoglobulin heavy chain variable region a (igha)	TRINITY_DN1665_c0_g3_i2	TGCATGTCATTCATTATTTTTCATTTATTATTAGATTAATTTATGAAAATGCCAGTTTTAACAGAAATAATGTTATCAGTAACACACATACATGTTGGAAGTCACACACAGAATACACTTATATGAAGTTGTCTCCTCTGTATATTTGGTATCATTATTAGTATTATTGTATATTATCACAATCCATGTTATGTTCCTTTGTACTATTATATGTAATATGACTGTTTTTCTCTTTAATGTGACTGAGCTGGTGTTGAAATCATTATTGGTCCGAGGGCGCCCCCTCTGGTGGCTTCATGCTACAAGTGTTCAGGCTCTGGGGGTTTTTGTTCAGGTCTACTGATGGTTTGTGTTATTGTGGTCTTCTGGCACAGTAATACACAGCAGTGTCTTCAGGCT…	TRINITY_DN1665_c0_g3_i2	gi|1842272171|ref|XM_034540365.1|	99.454	366	2	0	361	726	409	44	0	665	8103	733	3515	50	50	PREDICTED: Cyclopterus lumpus immunoglobulin epsilon heavy chain (LOC117735617), transcript variant X27, mRNA	TRINITY_DN1665_c0_g3_i2	sp|P19181.1|	46	100	52	2	658	365	17	116	2.35e-25	99.4	7957	733	116	40	13	RecName: Full=Ig heavy chain V region 5A; Flags: Precursor [Carassius auratus]
immunoglobulin heavy chain b (ighb)	TRINITY_DN1665_c0_g4_i1	GGAAAGGTGAAATGGGTCCAAGATTCACGAATGCATCCGTGTCTTACAAAGAACCAGATGTTGTACTTTGTGAGGGATGTCCTCATGCAGATGTGGAGGTAAAGATTGAAGGCCCCACAATGGAGGACATGTTTTTATACAGAACAGGAAAACTAATATGTAATGTCAAGGTAAAAAAACCATCCGTCGATAAGATTATGTGGGAGAACCAGTATGGGACGGGAATAGCTAGAGCCTCAAAATCCCCCAGTAAAGGAACTAAAGGTGTAATAAGCGTTACACATGACATCACGTATGACGAATGGAACAAGGGGACAAAGTTCTACTGCACTGTTGAAAGTGACAATTGGCATGAACCACTCAAGACAATATACGAAAGGACTATTGGAGGAGAGACTC…	TRINITY_DN1665_c0_g4_i1	gi|1848734052|ref|XM_034894412.1|	79.685	571	95	18	70	628	1088	1649	3.63e-105	392	417921	633	4500	88	88	PREDICTED: Etheostoma cragini uncharacterized LOC117958146 (LOC117958146), mRNA	TRINITY_DN1665_c0_g4_i1	sp|P23087.1|	27.717	184	128	4	78	620	208	389	3.87e-15	76.6	7792	633	438	86	29	RecName: Full=Ig heavy chain C region, secreted form; AltName: Full=Clone 3050 [Heterodontus francisci]
immunoglobulin mu heavy chain a (ighma)	TRINITY_DN121_c0_g3_i3	CTTCCGATCTGTTTGGTTGAAGTGGCTGAGGTGACGGTGACCATGGTGCCTTTTCCCCAGTAGTCAAAAGCATAGTACTCCACCCATCTCCGAGCACAATAATAAACAGCAGCATCTTCCGTCTTCAGACTGTTCATCTGCAGATACACTTGCTTTCTGCTGTTGTCTCTGGAGATGGTAAAACGGCCTTGAACTGACTGAGAGTAGTAGATGTTGTTACTGTTGTGTTGGATAATCGCCATCCACTCCAGCCCTTTTCCAGGAGCCTGTCTGATCCAGGCCATCCAATAGTTATCAAAGTCTAATCCAGAAGCTGTACAGGTCAATCGGTGAGATTCTCCAGGTCTTTTAATCACTGGTTCAGATTCTGTCAGAGTCTGACCATCAACAGCTGCCCAG…	TRINITY_DN121_c0_g3_i3	gi|1842272141|ref|XM_034540349.1|	98.004	451	4	4	11	460	483	37	0	778	8103	466	3511	97	97	PREDICTED: Cyclopterus lumpus immunoglobulin epsilon heavy chain (LOC117735617), transcript variant X12, mRNA	TRINITY_DN121_c0_g3_i3	sp|P20957.1|	55.085	118	52	1	380	27	19	135	9.61e-43	141	8355	466	135	76	25	RecName: Full=Ig heavy chain V region XIG14; Flags: Precursor [Xenopus laevis]
immunoglobulin mu heavy chain b (ighmb)	TRINITY_DN121_c0_g2_i2	TTTTTTAGCCGTGCTCATGATTTTATTAAAAACAACACTATCGGATACAAAATAAAAGTATTTCTTAGTATATTAGCGGAGTAAGTAGGATTTTTGTACAGCTGCTCCACCAGCTCCAGTCACTGTGGATGTCGAGCACAATAATAAACAGCATCTTCCGTTTTCAGACTGTTCATCTGCAGGTGCACCTCCTTTCTGCTGTAGTCTCTGGATATGGTGAACAGGCCTTGAACTGACTGAGAGTAGTGTTTGTGGGTACCATCGTCACTATTCCAGGCGATCCATTCCAGTCCTTTTCCAGGAGCCTGTCTGACCCAGGCCATATGGTAGCTGAATGATATCCTAGAGACTGTACAGGTCAATCTGTGGGATTCTCCAGGCCTTTAACCACTGGTTCAG…	TRINITY_DN121_c0_g2_i2	gi|1079718624|ref|XM_018670479.1|	84.036	332	33	13	114	429	374	47	1.65e-77	302	8187	1612	702	20	20	PREDICTED: Lates calcarifer Ig heavy chain Mem5-like (LOC108879259), mRNA	TRINITY_DN121_c0_g2_i2	sp|P0DP02.1|	62.791	86	30	2	383	132	32	117	2.59e-27	109	9606	1612	117	16	5	RecName: Full=Immunoglobulin heavy variable 3-30-3; Flags: Precursor [Homo sapiens]
immunoglobulin mu heavy chain c (ighmc)	TRINITY_DN121_c0_g3_i4	CCCAGTAGTCAAAAGCGGTCCCGAAGCGCTCTGCAGCACAATAATAAACAGCAGAATCTTCCATCTTCAGACTGTTCATCTGCAGATACACTTGCTTTCTGCTGTTGTCTCTGGAGATGGTAAAACGGCCTTGAACTGACTGAGAGTAGGATTTTGAGGTCCCACTACCATCATCAACCCAGGCGATCCACTCCAGTCCTTTTCCAGGAGCCTGTCTGACCCAGTGCATATCGTAGCTCCTGAATGTGATTCCGGATGTTGTGCAGGTCAATCTGTGTGATTCTCCAGGCCTTTTAACCACTGGTTCAGATTCTGTCAGAGTCTGACCATCAACACCTGCAAAGCAGAGAGTTAAAAGCAGCAGTCCTGTCCTGCAGTCCATCATGTTTAACTGTGTGT…	TRINITY_DN121_c0_g3_i4	gi|1842272147|ref|XM_034540353.1|	97.455	393	7	2	1	393	424	35	0	667	8103	411	3497	96	96	PREDICTED: Cyclopterus lumpus immunoglobulin epsilon heavy chain (LOC117735617), transcript variant X15, mRNA	TRINITY_DN121_c0_g3_i4	sp|P01772.2|	59.821	112	39	3	361	35	8	116	1.17e-38	129	9606	411	117	80	27	RecName: Full=Immunoglobulin heavy variable 3-33; AltName: Full=Ig heavy chain V-III region HIL; AltName: Full=Ig heavy chain V-III region KOL; Flags: Precursor [Homo sapiens]
interleukin 1 beta (il1β)	TRINITY_DN22448_c0_g2_i1	CCCCACGTCCACATCCCACTGCGGGTGTCTCCGGCAGGCTTTTTAACTCTGATGTTCGACCTCCTCTCGGATGCTGAAGATCTGGGAGTGATTGGAGGACTTCAGGCGCATCGCCAACGGCAGGTTGTTGCGCTGCGCAGTGCTGACGTACCAGTTCTGGTAGGCGACGGACATGAGGGTGCTGATGTTCACCCCGGTGTCCTGTCTGTAGAAGAGGAATCGCACCATGTCGCTGTCCAAGCTGATGCTCGTGTCCGATCCGCTCAACATGGTTCTGTCCTCCACGGCCTCCAGGTGCAGAGTTGGCGTGTCGCCATCCTTGCGGCAAGACAGGTAGAGATTTGTGTCCTTGATGCCCAGAGCCACCGTTCTGCCCTCCACGCCGGGTGCCGGGTTCAA…	TRINITY_DN22448_c0_g2_i1	gi|1842261289|ref|XM_034542525.1|	99.888	891	1	0	4	894	954	64	0	1640	8103	894	1360	99	99	PREDICTED: Cyclopterus lumpus interleukin-1 beta-like (LOC117736885), mRNA	TRINITY_DN22448_c0_g2_i1	sp|Q9YGD3.1|	51.626	246	105	6	774	67	16	257	1.12e-77	240	8022	894	260	79	26	RecName: Full=Interleukin-1 beta; Flags: Precursor [Oncorhynchus mykiss]
interleukin 8a (il8a)	TRINITY_DN21169_c0_g1_i2	TATGTTCTGACCCTTGAAATAAAAACTGCAACCAAAGCAATTTAGAAAAACTCTGCAGAGAATGAGGACTCCCCCCCAAGTGGGACGTGCTAAGTGTTTGAAGTGGTAAAAATCCCCCTGAATGTCAATGGCGGTGACAGGAATGCCGCCGATCAGCAGAGACTACAACACGCACTGCCGGTGCCTTCAGGTGGAGTCGAGGATCATCCCCCCGGACAACCTGAGGAGCATCAAGCTCGTCCCGGAAGGGCCCCACTGCCCGGTCATTGAAGTCATAGCCGGACTGTCGAATGGGGAGAAGGTGTGCCTGAACCCTGGGGCCTCCTGGGTGAAGAAGCTGATCCACTTTATCCTCGAGAGACAACTCCATCAGCAGGGAGGAGCGCTTCCCAAACAGCA…	TRINITY_DN21169_c0_g1_i2	gi|1842296314|ref|XM_034557184.1|	100	565	0	0	1	565	2	566	0	1044	8103	565	728	100	100	PREDICTED: Cyclopterus lumpus chemokine (C-X-C motif) ligand 19 (cxcl19), mRNA	TRINITY_DN21169_c0_g1_i2	sp|P08317.1|	38.71	62	38	0	176	361	33	94	1.54e-12	63.9	9031	565	103	33	11	RecName: Full=Interleukin-8; Short=IL-8; AltName: Full=9E3; AltName: Full=C-X-C motif chemokine 8; AltName: Full=CEF-4; AltName: Full=Chemokine (C-X-C motif) ligand 8; AltName: Full=Embryo fibroblast protein 1; Short=EMF-1; Flags: Precursor [Gallus gallus]
interleukin 8b (il8b)	TRINITY_DN4613_c0_g1_i4	TTTTTTTTTTTTTTTTTTTTTTTTTTTTTTCCATATAAACTCTTTTATTTAGTTTGTCAGCGGAGCTCCACATTGACAATACATTAACAATCCATAAATACACCAATAAATATGTTGGACTCTTAAGTTATAGACAAGACAACAGTTGTGCAGTTTTACATTTCCTTAAATGCACAAGAGACACACAAAACAAGCGCAGGCTTCTTCATAAATATGGTGTTTGATACAAACATAACCTCAGTGGTTGAATTACGTCGCCTTTTTCCCACACTCGCTCGGAACATTAAGCGGTGTCGAAAAATGAGGCCGCTAGGAAGACAACAAATACTTTTTGGTTCTTTTTTTTTTTCATCGGTGCTTTGTGCCGGCTCAGACTTCAGCGTCTGCTGCTGCGGAGGG…	TRINITY_DN4613_c0_g1_i4	gi|1842319156|ref|XM_034543997.1|	100	456	0	0	525	980	472	17	0	843	8103	980	830	83	47	PREDICTED: Cyclopterus lumpus chemokine (C-X-C motif) ligand 8a (cxcl8a), transcript variant X2, mRNA	TRINITY_DN4613_c0_g1_i4	sp|P08317.1|	43.421	76	41	2	748	524	20	94	7.88e-12	64.3	9031	980	103	23	8	RecName: Full=Interleukin-8; Short=IL-8; AltName: Full=9E3; AltName: Full=C-X-C motif chemokine 8; AltName: Full=CEF-4; AltName: Full=Chemokine (C-X-C motif) ligand 8; AltName: Full=Embryo fibroblast protein 1; Short=EMF-1; Flags: Precursor [Gallus gallus]
interleukin 10 (il10)	TRINITY_DN41536_c0_g1_i1	TTTTTTCATTATCAACAAGTCATTTATTCATCTGCAACAATACGATATTAGTCATCATAAATACAACAATACATATTATATATGATAAAAATAAATATCACAGCTTCATAAGCGACAGTTTTGCTTGTAACTTTATATGTGTAGAACTCAATATGGTCTTAAAACATAAGCTTGTCCCCGGGACAAAAACAGAAGTCTCAGAATAACTAAGACATCAGTTCAGCAGACTGCAAAAACATCTAGCAACACTCATACCAGTGAAAATAACAGATTGAATGCAAAAGAGTGTAGGTATTTAAGGCTGTGTTCTTTTTCCTGCGATGAACAGGGTCACATTTGATGAGGGTCAGCCAGTCTTCAATGAGTGGCCACTAGGTTTCTGTGCCTTTTAGAAGCCAG…	TRINITY_DN41536_c0_g1_i1	gi|1842313374|ref|XM_034532881.1|	100	1059	0	0	5	1063	1062	4	0	1956	8103	1063	1062	99	99	PREDICTED: Cyclopterus lumpus interleukin 10 (il10), mRNA	TRINITY_DN41536_c0_g1_i1	sp|Q6A2H4.2|	37.013	154	91	3	834	379	26	175	5.71e-28	110	9031	1063	175	43	14	RecName: Full=Interleukin-10; Short=IL-10; Flags: Precursor [Gallus gallus]
serum amyloid A 5 (saa5)	TRINITY_DN111073_c0_g2_i2	GGCGGGGATTGTTCTGATCTTAATTGTGGAAGCCAATGCCCAGTGGTACACATTTCCTGGTCAAGCTGCTCAGGGAGCTCGTGATATGTATCGAGCATACAGTGATATGAAGGATGCCAACTGGAAAAATTCGGACAAATACTTTCATGCCAGAGGAAACTATGACGCTGCCGCAAGAGGAGCGGGGGGCAGATGGGCAGCGGAGGTTATCAGTAATGGCAGAGAGTGGGTGCAGGAAAGAACAGGTCACGGTGCTGAGGACTCTGCTGCTGATCAAAGGGCAAATGAGCATGGGCGCAATGGAGGAGATCCCAACGTTTACAGGCCACCAGGACTTCCTGACAGATATTAGTATGAAAGCCATTGACATCAATCAATAATAAAACAAATGAAAGAAAC…	TRINITY_DN111073_c0_g2_i2	gi|1842307129|ref|XM_034529622.1|	99.557	451	2	0	1	451	132	582	0	822	8103	451	625	100	100	PREDICTED: Cyclopterus lumpus amyloid protein A-like (LOC117728775), mRNA	TRINITY_DN111073_c0_g2_i2	sp|P18575.1|	63.934	122	36	1	8	349	8	129	1.65e-33	117	452646	451	129	76	25	RecName: Full=Serum amyloid A-1 protein; Flags: Precursor [Neovison vison]
T-cell surface glycoprotein CD4a (cd4a)	TRINITY_DN9678_c0_g2_i9	TTTTTTTTGAATACAATTTAAACATTTTATTTGAACTAACTGTAAACATTTCTATCAATTTCTATCAACAAGAAATGTAAAGGACTGGAAAAAACTGGACAAAACAATAAACTATTTACACAATTCTCCATTATGCCTGTACAATCTGTCCACATCCCTGGAGTTAGTAATGTGCATTGATGTTGCATTCATTTTTACAGAAGCAAATGAAAGGGCGAATTATAAATATGATACTTGTGTTATTTTAATATTGTGTGAGTTGTGTTTGGAGCATTTGAAAACGGCGTACTAATTATTGTAGCTCAAGTTGTGCTGGTAAATTTGATGTAAATCATCACAATATTATTTTGTGATTACCTTCCTAGTTATAACTGGTTAAAACACATAAAACCACAGCCC…	TRINITY_DN9678_c0_g2_i9	gi|1842299371|ref|XM_034553826.1|	99.953	2117	1	0	9	2125	2117	1	0	3904	8103	2190	2117	97	97	PREDICTED: Cyclopterus lumpus CD4-1 molecule (cd4-1), transcript variant X1, mRNA	TRINITY_DN9678_c0_g2_i9	-	-	-	-	-	-	-	-	-	-	-	-	-	-	-	-	-
T-cell surface glycoprotein CD4b (cd4b)	TRINITY_DN24146_c0_g1_i7	ATCTTTATCTATTCCTCACTTTCCCTTCCTCTCAATCTCTCTCTCTCTCTCTCTCTCTCTCTCTCTCCTTCCAGTCCGTCTTTCCTTTCTTCGATCTGTCTTTCATGTCACAGCATTAGCAGGGGTGGCAGAGGGGGAGCTGATGGCTTCTCTCTCCGGCGTCCTTGCCGCGATTTTGCTGCAGCTGCTGGGCAGTCACACTGGCAGTAGCTCTTTGGCTTCAGTGGCTGTCTGCCATTCTTCATCACTTCACAATTTCTCTTCTTTCTTTTAATCCTCTTGCTCAGGACAATGACAAAGACCATTAGGAGAACCACAGTCAGGCAGCCGCCTCCAACTGCGACCCACACCCACCAGCTGAGCCCCAGCAGCAGACCAGCAGATGGAGGAGGGTGAGTG…	TRINITY_DN24146_c0_g1_i7	gi|1842299420|ref|XM_034553852.1|	99.825	1142	0	1	1	1140	1369	228	0	2097	8103	1140	1669	100	100	PREDICTED: Cyclopterus lumpus CD4-2 molecule, tandem duplicate 2 (cd4-2.2), transcript variant X1, mRNA	TRINITY_DN24146_c0_g1_i7	sp|A7LCJ3.1|	33.613	119	64	6	797	480	859	975	5.93e-05	48.9	9823	1140	1730	28	9	RecName: Full=Sialoadhesin; Short=pSn; AltName: Full=Sialic acid-binding Ig-like lectin 1; Short=Siglec-1; AltName: Full=p210; Flags: Precursor [Sus scrofa]
lymphocyte antigen 6 complex locus protein G6f (ly6g6f)	TRINITY_DN12606_c0_g1_i8	TTTTTTTTTTTAACAATACAGACATGTTTATTTATATATTTATATACTTAAATACAGATATCCATAGAAATACAAGACAACTGGTTCAATAACAAATGCTCAAATAAGAAAGAATATAACATGAACTTCCACACATTTGGGACACAATTGAAATCTTTCCCCATTTGTTCTCTATGTGCAGCTAGCCATCAAAGCAAATCAGTAATGAAGTACTAATAAAAAGCAATACTTTAAAATACAATAAAACACATCCAAGCAATTGAGGTGCATTTCTCTGAAGCACTGAAGCTTTTCTTTAAATCTCAACTCTGACACTCAGTTGTTACTTTTGTTTATAAAAGCCTTCTGCTGCAATCGGGAACTCAGCGGATGTGACAGCCGGATGAGGATGAGATGTGG…	TRINITY_DN12606_c0_g1_i8	gi|1842299327|ref|XM_034553803.1|	99.952	2104	1	0	12	2115	2104	1	0	3880	8103	2146	2104	98	98	PREDICTED: Cyclopterus lumpus g6f-like (g6fl), transcript variant X1, mRNA	TRINITY_DN12606_c0_g1_i8	-	-	-	-	-	-	-	-	-	-	-	-	-	-	-	-	-
T-cell surface glycoprotein CD8 alpha chain (cd8a)	TRINITY_DN11791_c0_g1_i1	TTTTTGTACGTTGAAAAAAATATATTTATTTGAAGTTCTAAAACCCTCCTAGTGAGACAATTCTAAAATATGGTACATCCCATATTAATTAGGAACGTTATCTTTCATATTTGTTCCTCGATATTTCGAAACTGTAGAAAAATTAACTTTGGAGCAATTAAAAAAAATAATTTCAAAAACATCTCAAGTTATACTGCATATTATCAGAGCAATTTCTTCTTCTTTTTTAAACTTGTATTTATTTTATTTTTCATATGCAAACGGAAATTTCAAGACAATAATTAGGGGGAAAAACTGAATTAGCTTTAGCTTAATACAACAGCTCAATTAATTAATACAATTAATCATGCACAATTTGTACGATCGATCGATTTTTAAATAAATGTTAATCATAAAGAA…	TRINITY_DN11791_c0_g1_i1	gi|1842312982|ref|XM_034532668.1|	100	1296	0	0	12	1307	1432	137	0	2394	8103	1540	1432	87	84	PREDICTED: Cyclopterus lumpus CD8a molecule (cd8a), transcript variant X2, mRNA	TRINITY_DN11791_c0_g1_i1	-	-	-	-	-	-	-	-	-	-	-	-	-	-	-	-	-
toll-like receptor 5a (tlr5a)	TRINITY_DN29432_c0_g1_i1	TATTGATGTAGATTTTTTATTAATTCACATAGACGATAAACGTTGTTAACCCATAAATGAGACGTGTTAACATTTACCAGTATGGGAAACAATATCATTAGTCACAATACAGAATCCAACTTTGGAAAATAGAAGAAGCTTGTGAGTTGTTCCGAAAACACTTTGCATACATTACACAGTGATGACCTCATTCCCTATTTACAGTAACTCCCACTGATCAGTCCTATCCAGTTTATAATGGATCATTTATTTCATTTTTGTGAATTGATGAATCCCTATTTTTCCCTAATTTATCAGAGGCGACGCAACTAAATGCTGCATTGCTGCACATTGATTGGTTTGGTATTGTTTTAAAGGAGCCATTCAGGTGAAGAGCAGCATTGAGGCAAACAGCCATGA…	TRINITY_DN29432_c0_g1_i1	gi|1842247598|ref|XM_034527264.1|	99.887	3537	0	1	3	3539	3549	17	0	6506	8103	3539	3549	99	99	PREDICTED: Cyclopterus lumpus toll-like receptor 5 (LOC117727165), mRNA	TRINITY_DN29432_c0_g1_i1	sp|O60602.4|	36.953	617	376	8	3384	1537	22	626	2.5e-94	325	9606	3539	858	52	17	RecName: Full=Toll-like receptor 5; AltName: Full=Toll/interleukin-1 receptor-like protein 3; Flags: Precursor [Homo sapiens]
toll-like receptor 5b (tlr5b)	TRINITY_DN55824_c0_g1_i5	TTTTTTGCCAATTACAAAATAATGTTTTATTAGAAAAAGAAAAATGATATTTGAGAGAACAGCTGACTGGCAGATGCTTACTGTTACTGTACTGCTTACACTTTATTAATTTAATCATTAAAACATTTCATTCAGTTAACACATTATGGATTCCAACAATATAATAATTTAGTCATGTATTGTCTGTAATCATTACTAAAGTGCTGGAAATGTGGACAATAAAAAATACATAACAAAATAAAAAATATGAATTCATTTAATATCTTACCACAGATCACCTAAATACATTGAAATAAAAAGAACAGGTTCTGCACAACTTCAGTCTTTGCCTTTACTTCCTCTGTAAGGTGGTAAGACCCAACATGGTCCTCATCCTGCCAAGTGGTCTCACCGGGCCCC…	TRINITY_DN55824_c0_g1_i5	gi|1842247819|ref|XM_034527382.1|	99.734	3010	8	0	485	3494	3010	1	0	5515	8103	3857	3346	89	78	PREDICTED: Cyclopterus lumpus toll-like receptor 5 (LOC117727225), mRNA	TRINITY_DN55824_c0_g1_i5	sp|O60602.4|	38.725	847	499	13	3327	799	7	837	3.43e-165	517	9606	3857	858	66	22	RecName: Full=Toll-like receptor 5; AltName: Full=Toll/interleukin-1 receptor-like protein 3; Flags: Precursor [Homo sapiens]
tumour necrosis factor alpha (tnfα)	TRINITY_DN26791_c0_g1_i1	GACTTTTTTTGTTGTTTCTTTTTGCATTTTAATTAAATTCATGTGCACGTATATAAATATGATCTTTAACACCTAATCCCAAGGATTTCAATATAAATAAATACAAATAAATACATACAGGTTGTGATAATAGTTCTGCACATAGTCATTGAAGCTTAACTCTCCAGTAAAGAGCTGACACAGCAAAGACGACAATCTCCAGTCAGCATAAATAATGTACAAAAAGGGCCTAAAATAGAAACAAATGTTGCAAACTGTTACAGTTTATAGGATTGTTTTTTAAACTCCGCCTGTTTGGCTACACGCTTCATCTCCATTGAGATTTAAACCTTTCTACCATCACCATGAGATGAATAATAATACTACAAAAATAAATTAAGAAAACATACTTAATGTTTA…	TRINITY_DN26791_c0_g1_i1	gi|1842302015|ref|XM_034529170.1|	100	1137	0	0	246	1382	1137	1	0	2100	8103	1385	1137	82	82	PREDICTED: Cyclopterus lumpus tumor necrosis factor b (TNF superfamily, member 2) (tnfb), mRNA	TRINITY_DN26791_c0_g1_i1	sp|Q8JFG3.1|	74.016	254	65	1	1238	477	1	253	5.96e-117	345	8175	1385	253	55	18	RecName: Full=Tumor necrosis factor; AltName: Full=TNF-alpha [Sparus aurata]
ATP-dependent RNA helicase lgp2 (lgp2)	TRINITY_DN49186_c0_g1_i1	TGTGGTTTAAGGCATCTTTTCACACCAAACTATCTAAACACACATAAAGACAAGTTACATTCAAATAAACCACAGTTTGTATCATAACTAATGTGTGAAAATATTCCCATTTCCTGTAAAGTAAGTACATTTCTTTTCTTTTCCAGATGTCACATACACACATCCGGAGGCTTTAACCATTTGTACTAGCAAACAACAAACTGCTCTATTGAAGCACTTTAGGGAACAAGTGCCTTGCTCAAGGACACATCAGCAAAGTGGTGTGAGTGTGAGAAGAGAGTTACATGTTTAGCTTCCTCAACCACATATTCACAGCAAATCTGAAGCAGAAAAATAATGGTCCTGATTGGCTGGTCCACACTGACACCTAGTGGTGAATAAATGCAAAAGTCATTTAAA…	TRINITY_DN49186_c0_g1_i1	gi|1842271255|ref|XM_034539875.1|	99.813	2667	4	1	402	3067	2667	1	0	4896	8103	3191	2667	84	84	PREDICTED: Cyclopterus lumpus DEXH (Asp-Glu-X-His) box polypeptide 58 (dhx58), transcript variant X2, mRNA	TRINITY_DN49186_c0_g1_i1	sp|Q99J87.2|	47.173	672	338	11	3015	1027	1	664	0	576	10090	3191	678	62	21	RecName: Full=Probable ATP-dependent RNA helicase DHX58; AltName: Full=Probable ATP-dependent helicase LGP2; AltName: Full=Protein D11Lgp2; AltName: Full=RIG-I-like receptor 3; Short=RLR-3; AltName: Full=RIG-I-like receptor Lgp2; Short=RLR [Mus musculus]
CC chemokine-like 20 (ccl20)	TRINITY_DN9266_c0_g1_i3	CAAATATTTACACAGATTGTATTGAATGTATGACAATGTGTGGACGTGATGAATGTAGTGACACAAGTATTATCAGACATATATTTTAATAAAGTCTTTGACAATATAAATTACAAGCAAAACCTTTAACTTTCATACTTAATTTCTCTGACTTCAAAATGTCAGGAACACGCAATATATATATATACACACACACACACTATATATACACACACTTCTCGAAAACAATGTTTTCATTATTCTTTGTTGACACTCTGTCGCAACAATGTACCTTCTACCGTGTACTACACTTCCCTGTTTATAAAACAGAATGAATATAAAGAGATATAATTCAAATAATTTAACACAAACAAAAATCTAGGATTCTTGGGTGCATTAATAGAGGAGTTATGCAACTGC…	TRINITY_DN9266_c0_g1_i3	gi|1842279872|ref|XM_034560177.1|	100	628	0	0	175	802	628	1	0	1160	8103	956	767	77	66	PREDICTED: Cyclopterus lumpus chemokine (C-C motif) ligand 20b (ccl20b), mRNA	TRINITY_DN9266_c0_g1_i3	sp|P97884.1|	36.264	91	53	3	700	443	6	96	2.03e-09	57.4	10116	956	96	27	9	RecName: Full=C-C motif chemokine 20; AltName: Full=Beta-chemokine exodus-1; AltName: Full=CC chemokine LARC; AltName: Full=CC chemokine ST38; AltName: Full=Liver and activation-regulated chemokine; AltName: Full=Macrophage inflammatory protein 3 alpha; Short=MIP-3-alpha; AltName: Full=Small-inducible cytokine A20; Flags: Precursor [Rattus norvegicus]
interferon gamma (ifnγ)	TRINITY_DN81754_c0_g1_i1	GTACAGTTGCATTACTCTGCATGTGCCAATCAATAAATACAATCAATAAATTATCAACAATCAGACACATTAAATACAAAAATAAATATAGAAAATGTCAATAAAATGCAAACATCCCATAAGAGTACTGCAGTGGAGTACTTCAGTGCTGGACCTGTAGTACATTTAAGTATGTTGTATGTTGTACAGTTAAATATATCATAATTATATTTGGCAAATTTTCTGAGCATTAAACCATCTGCAGTTTTTAAATAATAAAAAAATCAAGTATTTTCAGGTGACAATTGGTTGATATTGTGATTGATTGAGTGAAACTCCATGTTGAATACAATTAGTTTGTATAAACATTTCACAGGATTAAACCCGCCACACTTCTTTCAAGTATAAATCTCCGAACCT…	TRINITY_DN81754_c0_g1_i1	gi|1842294092|ref|XM_034526337.1|	99.924	1314	1	0	83	1396	1314	1	0	2422	8103	1442	1314	91	91	PREDICTED: Cyclopterus lumpus interferon gamma-like (LOC117726203), transcript variant X1, mRNA	TRINITY_DN81754_c0_g1_i1	sp|B3IXK1.1|	67.598	179	50	2	1234	698	2	172	3.1e-77	243	8255	1442	198	37	12	RecName: Full=Interferon gamma; Flags: Precursor [Paralichthys olivaceus]
interferon regulatory factor 7 (irf7)	TRINITY_DN6933_c0_g1_i2	TCTTCCGATCTGTGCAATCTTTAAAAACAGTTACAGGCTCATAAATATGTGATCAAATACGTAGCATCTTTTACCACAGGATTTACTATGTTAAGCATCATTTGCATACATCAATTGAACCATAACTTGTATTAAGAGTTGATTGGACATTTACAGTTATCGTAGTTTATTCTAAGGCAAGGCCATTGGCCTTTGAGTTGAGTAATGCAACGGTCCAATAATGGAGGATTTCTACTTATGTAGTGATACAAAAATGTCAGTTTTTGCCTTAAGTTTGTGACTAATGTGAACAGGAGATAATCCTAAAAAGAAGGGTGGATAAACAATGGCCCATTATGCAATACCAATTTAATTCTGTGTCTTCCTGTTTCATCTACCCTAACACAGTCAACAGGTCAT…	TRINITY_DN6933_c0_g1_i2	gi|1842289257|ref|XM_034535915.1|	100	1593	0	0	331	1923	1593	1	0	2942	8103	1959	1593	81	81	PREDICTED: Cyclopterus lumpus interferon regulatory factor 7 (irf7), mRNA	TRINITY_DN6933_c0_g1_i2	sp|P70434.1|	29.157	439	248	13	1795	614	4	424	8.25e-40	155	10090	1959	457	60	20	RecName: Full=Interferon regulatory factor 7; Short=IRF-7 [Mus musculus]
interferon-induced GTP-binding protein a (mxa)	TRINITY_DN526_c0_g1_i6	TTTTTTTTTTTTTTTTTTTTTTTTTTTTTAAAGTGAAATTGTTTCTTTATTTAATCAAAGATATTTGCCCAGTATGAAAAAGATGCACTTGGAGAAACAATAACTACCCATTTGATTAAAGTGGTTCAGCCATTAATAGGAAACCACTACAAAGCATTCACACTGGACTTCTCAGAAACATGGTTTAAACAATGGGCTCCTATGATCTATTTTTAATGTATGAAATAACAGGCATTGTATTTTACTTTCCCTCGGAATGCCAGCAGAAGTACATATTACAGTACATTTAAGACCACTCATCCCTCGCTGATATAGAACTGTTCAGACCTAAATGTAACATCGAAAGTAAACGTGTCCATTTTACATAACAAAATCAAATGCCATAGCAATACATTCACA…	TRINITY_DN526_c0_g1_i6	gi|1842311620|ref|XM_034531949.1|	100	2609	0	0	28	2636	2609	1	0	4819	8103	2661	2609	98	98	PREDICTED: Cyclopterus lumpus interferon-induced GTP-binding protein Mx-like (LOC117730325), transcript variant X1, mRNA	TRINITY_DN526_c0_g1_i6	sp|Q6PW23.1|	83.546	626	96	1	2500	644	1	626	0	1033	94232	2661	626	70	23	RecName: Full=Interferon-induced GTP-binding protein Mx; AltName: Full=Interferon-inducible Mx protein [Epinephelus coioides]
interferon-induced GTP-binding protein b (mxb)	TRINITY_DN526_c0_g1_i3	TTTTTTTTTTTTTTTTTTTTTTTTTTTTTAAAGTGAAATTGTTTCTTTATTTAATCAAAGATATTTGCCCAGTATGAAAAAGATGCACTTGGAGAAACAATAACTACCCATTTGATTAAAGTGGTTCAGCCATTAATAGGAAACCACTACAAAGCATTCACACTGGACTTCTCAGAAACATGGTTTAAACAATGGGCTCCTATGATCTATTTTTAATGTATGAAATAACAGGCATTGTATTTTACTTTCCCTCGGAATGCCAGCAGAAGTACATATTACAGTACATTTAAGACCACTCATCCCTCGCTGATATAGAACTGTTCAGACCTAAATGTAACATCGAAAGTAAACGTGTCCATTTTACATAACAAAATCAAATGCCATAGCAATACATTCACA…	TRINITY_DN526_c0_g1_i3	gi|1842311622|ref|XM_034531951.1|	100	1077	0	0	28	1104	2798	1722	0	1989	8103	4293	2798	70	25	PREDICTED: Cyclopterus lumpus interferon-induced GTP-binding protein Mx-like (LOC117730325), transcript variant X2, mRNA	TRINITY_DN526_c0_g1_i3	sp|Q91197.1|	75.65	423	103	0	2448	1180	48	470	0	660	8022	4293	623	45	10	RecName: Full=Interferon-induced GTP-binding protein Mx3; Short=RBTMx3 [Oncorhynchus mykiss]
interferon-induced GTP-binding protein c (mxc)	TRINITY_DN237_c1_g1_i1	AAGGCATTTGGGTTTTGAATGGGGGCGACTCGAGAGCTGCAACTGGACACGACTGGAAAGCGCGGACGAGTTTCTCCGAGCTTTGCCAATGGTTCCTCCTCACTCAATTTTTAAAAATAAAGGTTACTGGAGATGATACGTTTAATAACTTTACTCACCACAAAGGTACTTTTACTCTGATGTGGGCCTTAGTACAGTTAATCTGCATGTACTAGTTAGTATGATATGCCTTTTGGAATAAAAAAATGTTTTAATCACAATGTTCATTTTAATTCAGGTAATACATTCACACATTAATTGATGACGATGGGAAATAGGAGTTTTTTTTTTTCTTCTTTATTATTATTTAGCAAGATAACAGTAAAAAGACTATGACCATACGTGTATTGTGCATTTCTT…	TRINITY_DN237_c1_g1_i1	gi|1842312385|ref|XM_034532372.1|	100	1254	0	0	812	2065	2643	1390	0	2316	8103	2065	2643	61	61	PREDICTED: Cyclopterus lumpus interferon-induced GTP-binding protein Mx-like (LOC117730582), mRNA	TRINITY_DN237_c1_g1_i1	sp|Q2KTC2.2|	70.667	225	59	1	2063	1410	424	648	5.1e-84	281	13489	2065	652	32	11	RecName: Full=Interferon-induced GTP-binding protein Mx; AltName: Full=Interferon-inducible Mx protein [Dicentrarchus labrax]
radical S-adenosyl methionine domain containing protein 2 (alias viperin) (rsad2)	TRINITY_DN16769_c0_g1_i1	AATTATTTTAATTATAAATATATTTATTAAATCACTGTTTACAATGTATTGAAAGACTGTATGTATACAACACTATATATATATTTATTTATTTATCAAAAGAAGAAAGTGCAAACATTTGGACTTTGAATTTGACACTTTTTTTCAATATCCATAAGCAGTGTAGTGAGTTTTAAAAGTAACACATATACAAATTAAAAAAGAACATGTACAGTATCTGTGGAATCACGCAGTGAACGTAAATCTGATTTTCACCACTCCAGCTTCATGTCGGCTTTGCTCCACACATATTTCCCTCCTCTTTTCAGAAACATCTTTTCATCAAAGCCACTGAAGCAAATGGCCTCCTTCACACCAACATCAAGGATGGACTTGGACGGGTCCTTTCGTCCCTCTCGA…	TRINITY_DN16769_c0_g1_i1	gi|1842262501|ref|XM_034563028.1|	99.927	1378	1	0	32	1409	1378	1	0	2540	8103	1420	1378	97	97	PREDICTED: Cyclopterus lumpus radical S-adenosyl methionine domain containing 2 (rsad2), mRNA	TRINITY_DN16769_c0_g1_i1	sp|Q6EE23.1|	84.181	354	54	1	1310	255	1	354	0	613	119488	1420	354	74	25	RecName: Full=Radical S-adenosyl methionine domain-containing protein 2; AltName: Full=Viperin; AltName: Full=Virus inhibitory protein, endoplasmic reticulum-associated, interferon-inducible [Siniperca chuatsi]
signal transducer and activator of transcription 1 (stat1)	TRINITY_DN3250_c2_g1_i2	AGAAGGAGAAGAAGAAGGAGAAGAAGGAGAAGAAGAAGGAGAAGAAGGAGAAGAAGAAGGAGAAGCAGCTTGAAGACGTGAAGTGAAGAAACTCCTCAGTTCTGGTCTGAAAACTCTTCACTCATCACAGCGTCGATGTCTCTGGGGCTGACGTACTGCGACAGCTCCTTGAAGTCGTCAGGAGACATCGGCATCATCTTGTCTTGCAGTCTGGACGGATGTACTTCTGAGACGGAGATGAGCTCCGTCTTCATGTAGCCGTACTCCTTCGGACCGTTCTCCACGTCCATGGGCTCCGGGGTCTCTGAGGGTTTGGGGTAGTACTTCCCGAAGGCCTTGTCTTTGGGGATGTCGGGGAAGAGGAAGCGGAGCGGGTTCTCCGGGATGTTCTCCACCGCC…	TRINITY_DN3250_c2_g1_i2	gi|1842302634|ref|XM_034549058.1|	99.797	2468	2	1	1	2468	2486	22	0	4527	8103	2468	2939	100	100	PREDICTED: Cyclopterus lumpus signal transducer and activator of transcription 1a (stat1a), transcript variant X5, mRNA	TRINITY_DN3250_c2_g1_i2	sp|Q764M5.1|	66.711	751	236	9	2351	126	1	746	0	969	9823	2468	757	90	30	RecName: Full=Signal transducer and activator of transcription 1 [Sus scrofa]
toll-like receptor 3 (tlr3)	TRINITY_DN30532_c0_g1_i1	TTTTTTTGTTTTTAATTGAATATGTTTTGTTTTCATTTATTACTTTAAATTAAAAAACATGTTTTTCAAAATATATTTTGTTTAAAAAAAAGTAAGTAAGCACAATTACTTCATTTTAACTCTTGAGACTGAACATCAAGTCCGTAGGTAGCATGAGAACACTGAGGTCATGTACAATATATAATCTTTATGGATTTGGACATTTTGGCAACCTGACAAGAGTTCACATTCTGTAAAAAATAAAATGATTTCCATATTTTTACACACAATACATTTAAATTGGACAACTGTTAAGCCAACACAATAATGAATAATGAAGCAATCCTCCACCATAATTCTGTTTTTGACATTGTGGAGAAGTCTTTAAGAAAGCATGTAGGCCTTAATGCTAACCGTAAA…	TRINITY_DN30532_c0_g1_i1	gi|1842318417|ref|XM_034540017.1|	99.946	3715	2	0	168	3882	3868	154	0	6850	8103	4453	3868	87	83	PREDICTED: Cyclopterus lumpus toll-like receptor 3 (tlr3), transcript variant X1, mRNA	TRINITY_DN30532_c0_g1_i1	sp|Q5TJ59.1|	46.344	889	461	10	3643	998	22	901	0	748	9913	4453	904	59	20	RecName: Full=Toll-like receptor 3; AltName: CD_antigen=CD283; Flags: Precursor [Bos taurus]
toll-like receptor 7 (tlr7)	TRINITY_DN760_c1_g2_i1	ATGTGCATGTGATCTTTACATTGAGTAAAATATGAACGCACTTTCCATCGAATGGAATTATTTGAGCCATTTAGCCATTTAACAAGCCCGACACATCATGGTATCTTTGGAAACGAGAATTTAAAATAGGGTTCTGGGTTTGAACAAAGTTATGTCTGTAAAGCATGAGTTTGTATCACAAGTCCACTGACAGGCCGCTCCTCACTGTGACTATCTAAAGATGCAAAGGGGTGCTGATACAATAAAAATGATAGGATATAGTTTTTTTTCCCCACACAGTTGTGAGTAAACTTTAATGTATTATTTACTGTAGAACACATCATTATCAAAAATGCCATTGAACAGTTTGCAATGAGTCAAAGTATACACAGTTACTCCAATATGATAATATAATGTCAT…	TRINITY_DN760_c1_g2_i1	gi|1842322870|ref|XM_034560839.1|	99.972	3519	1	0	988	4506	3529	11	0	6493	8103	4506	3529	78	78	PREDICTED: Cyclopterus lumpus toll-like receptor 7 (tlr7), mRNA	TRINITY_DN760_c1_g2_i1	sp|Q9NYK1.1|	57.614	1031	424	6	4108	1022	30	1049	0	1080	9606	4506	1049	69	23	RecName: Full=Toll-like receptor 7; Flags: Precursor [Homo sapiens]
60S ribosomal protein L32 (rpl32)	TRINITY_DN3569_c0_g1_i2	CTCTTCCGATCTTTTTTTTTTTTTTTTTTTTTTTTTTTTCCATTTTTAAACATTTATTGTGACCAAACAGTTTATTCGTTCTCCTCGCTCCTGAGCCGGGCGTTGGGGTTGGTAATCTTGATGGCCAGCTGAGCTGCTCTCTCCACGATCACCTTCCTGTTCTTGGAGGAGACGTTGTGGGCGATCTCAGCGCAGTGAGTCCTGTTGCTCATCATCAGGACCTCGAGCTCCTTGATGTTGTGCACCAAGAACTTCTTGAAGCCGGTGGGCAGCATGTACTTGGTCTTCTTGTTGCTACCGTAACCGATGTTGGGCATCAGCATCTGGCCCTTGAACCTCCTGCGCACCCTGTTGTCGATACCCCTGGGCTTACGCCAGTTTTTCGCAATCTTGACATAT…	TRINITY_DN3569_c0_g1_i2	gi|1842250077|ref|XM_034536297.1|	99.649	570	2	0	38	607	570	1	0	1042	8103	916	570	62	62	PREDICTED: Cyclopterus lumpus ribosomal protein L32 (rpl32), mRNA	TRINITY_DN3569_c0_g1_i2	sp|Q90YT6.1|	91.111	135	12	0	479	75	1	135	1.39e-77	235	7998	916	135	44	15	RecName: Full=60S ribosomal protein L32 [Ictalurus punctatus]
elongation factor 1 alpha (ef1α)	TRINITY_DN12280_c0_g1_i3	TTTTTTTTTTTTTTTTTTTTTTTTTTTTTTCAATTTTTTCAAAGACATTTATTTTATTAGTTACCAGCAGCTTTCTTTCCAATTAAATGTGGCATTTTTTTAAACAACATTTCCAACTTAAACTTAACTGAGAAGCGGCACCGTCATGTGATTCAGGTAAGTGACAATGACACATAGTTCTTTTTCCTGCGGAAACTTTTGCGATGGGTTTTAATCAGCATAAGCCAGTCCTTGAGCAGAGAGCTGTGCCATAAAGAAGATGATCCAGGGTAAGGGCAGGACAGAGAGGAAGGAGTGGCCCGCTGTTGCCGGCACACATCTTGTTGCTGGATGTCCTGCACGACCATTCATTTCTTCTTCTGGGCCTTCTCTGCAGCCTTGGTTGTCTTTCCGGATATT…	TRINITY_DN12280_c0_g1_i3	gi|1842267918|ref|XM_034545962.1|	99.827	1739	3	0	109	1847	1804	66	0	3195	8103	1849	1804	94	94	PREDICTED: Cyclopterus lumpus elongation factor 1-alpha (LOC117739513), mRNA	TRINITY_DN12280_c0_g1_i3	sp|Q9YIC0.1|	93.75	448	28	0	1733	390	1	448	0	871	8090	1849	461	73	24	RecName: Full=Elongation factor 1-alpha; Short=EF-1-alpha [Oryzias latipes]
eukaryotic translation initiation factor 3 subunit D (etif3d)	TRINITY_DN7623_c0_g1_i5	CTGATGGATTCTAAAATATATATATATTTTTTTAAAAAGGCACAAATGGATGTAAACAGGAAGAAAATTGCATTTCTTAGTTGTCTTTTTTTGGCACATTTTGGTTCCTTTGGTCGTTTCTGTGTGTGCGATTGTGCATGCGAGCCTCCTTCTTTCCACCTCCTTTCTTTTTTTTTTTTTTTTTTTTTAAATTCAATCTGTTTATTGAACGTCAAAAATGAATTAAATTGTGTTTCTTTACGCAAGACGACGGCTCGCTTTGGTCTCTGGAGCTCGATCCGCTCTTTAGGCCTCTTCTTCTTCCTCCTCCTCCTCCTCATCATCTTCCTCCTCTTCCTCCTCCTCATCGGAGCTGAAGGTCCCATCGGGCAGGCTGTACACCCGAATCACTTGCTTGTT…	TRINITY_DN7623_c0_g1_i5	gi|1842268978|ref|XM_034538669.1|	99.946	1840	1	0	188	2027	1864	25	0	3393	8103	2027	1864	91	91	PREDICTED: Cyclopterus lumpus eukaryotic translation initiation factor 3 subunit D (LOC117734551), transcript variant X1, mRNA	TRINITY_DN7623_c0_g1_i5	sp|Q6TH15.1|	95.113	532	24	1	1938	349	1	532	0	1041	7955	2027	552	78	26	RecName: Full=Eukaryotic translation initiation factor 3 subunit D; Short=eIF3d; AltName: Full=Eukaryotic translation initiation factor 3 subunit 7 [Danio rerio]
polyadenylate-binding protein 1a (pabpc1a) (sequence-1)	TRINITY_DN6565_c0_g2_i3	GCAAACTACCGTCTTTCAGGCATAAACAGTATGGGAGTATTGGAACAGTGGGTGACCTCTGCAAGAACATAAACATAAAAAGCTCAGAAAAAACATCTGCCCAATCACCATAGCTCACTGGAATACACCTAACCAAGTCTGTCTGTCAAAACATGCGACAATCAGTGGAGTAACTAGTAATTTACAGGTATGAAAATCCAACACCTCGAAATGAAACAGGCCTGATGTTTTAATGAGAATTTTATTACAGCCAGCAGTTTACAATACAAATCACCTTTCATAATGCTCAGCTATCACCTTCCTGAACATGGCCGATATTCTGAGCACTGACACAGTAAAATGACATAAAACAGAGGAATGCATTCAAATTTCTAATCGATTTTTTTTCTATTTTTCTAT…	TRINITY_DN6565_c0_g2_i3	gi|1842301602|ref|XM_034528953.1|	99.897	2923	2	1	223	3145	2977	56	0	5380	8103	3160	2977	93	93	PREDICTED: Cyclopterus lumpus polyadenylate-binding protein 1A (LOC117728178), mRNA	TRINITY_DN6565_c0_g2_i3	sp|F1QB54.1|	91.693	638	46	3	2491	587	1	634	0	1166	7955	3160	634	60	20	RecName: Full=Polyadenylate-binding protein 1A; Short=PABP-1A; Short=Poly(A)-binding protein 1A [Danio rerio]
polyadenylate-binding protein 1a (pabpc1a) (sequence-2)	TRINITY_DN6565_c0_g2_i4	GCAAACTACCGTCTTTCAGGCATAAACAGTATGGGAGTATTGGAACAGTGGGTGACCTCTGCAAGAACATAAACATAAAAAGCTCAGAAAAAACATCTGCCCAATCACCATAGCTCACTGGAATACACCTAACCAAGTCTGTCTGTCAAAACATGCGACAATCAGTGGAGTAACTAGTAATTTACAGGTATGAAAATCCAACACCTCGAAATGAAACAGGCCTGATGTTTTAATGAGAATTTTATTACAGCCAGCAGTTTACAATACAAATCACCTTTCATAATGCTCAGCTATCACCTTCCTGAACATGGCCGATATTCTGAGCACTGACACAGTAAAATGACATAAAACAGAGGAATGCATTCAAATTTCTAATCGATTTTTTTTCTATTTTTCTAT…	TRINITY_DN6565_c0_g2_i4	gi|1842301602|ref|XM_034528953.1|	99.883	2563	2	1	671	3233	2617	56	0	4715	8103	3248	2977	90	79	PREDICTED: Cyclopterus lumpus polyadenylate-binding protein 1A (LOC117728178), mRNA	TRINITY_DN6565_c0_g2_i4	sp|F1QB54.1|	91.693	638	46	3	2579	675	1	634	0	1166	7955	3248	634	59	20	RecName: Full=Polyadenylate-binding protein 1A; Short=PABP-1A; Short=Poly(A)-binding protein 1A [Danio rerio]
polyadenylate-binding protein 1 b (pabpc1b)	TRINITY_DN6565_c0_g2_i5	TTTTTTTTTTTTTTTTTTTTTTTTTTTTACTTTATAAGGTTTATTCAAGCAAGCAAAGGTCAGGGGACATTTCCCAACAGGCTGCAGCAGCCCAAACATTTTAAAATGGAAAATAGCAGAAACGGAATGCTTTCAATCTTATTCAGCCACAGAATTATTCTCTAAAACCTCATGAACTGGTAATTTTTTATTTTAAATTTTTCTCTTTTTTGAGTATTTTCTCTTTTTAACTCAGCAAGCCAGGCCTGGTGTTCCTGTTCATTAGAGGCCTGGCTGGAGACTTGTTTCCATTGGTATTTTTTTTTATACATCATCTTCTTTTTCTTTGTTTTATGCATTTTAATTGTTTTTCACTGTTAAAATCCAACAGTGAAGCTAGTACCAAGGTTGCCCACTCCT…	TRINITY_DN6565_c0_g2_i5	gi|1842265470|ref|XM_034544659.1|	100	2838	0	0	27	2864	2850	13	0	5241	8103	2864	2850	99	99	PREDICTED: Cyclopterus lumpus polyadenylate-binding protein 1A-like (LOC117738658), transcript variant X1, mRNA	TRINITY_DN6565_c0_g2_i5	sp|F1QB54.1|	87.736	636	71	5	2300	408	1	634	0	1080	7955	2864	634	66	22	RecName: Full=Polyadenylate-binding protein 1A; Short=PABP-1A; Short=Poly(A)-binding protein 1A [Danio rerio]
