# Supplementary material for: Lumpfish (Cyclopterus lumpus) Is Susceptible to Renibacterium salmoninarum Infection and Induces Cell-Mediated Immunity in the Chronic Stage
Source: Front Immunol. 2021 Nov 22;12:733266. doi: 10.3389/fimmu.2021.733266 (PMC8645940; doi:10.3389/fimmu.2021.733266)
Supplement: Supplementary file 1 [file DataSheet_1.zip › Supplementary Table S2.xlsx]

## Sheet: Ct
Supplementary Table S2. Cycle threshhold (Ct) values of Gene of Interests (GOI) obtained from qPCR analyses.
	Plate 1					Plate 2				Plate 3					Plate 4				Plate 5					Plate 6					Plate 7					Plate 8					Plate 9					Plate 10				Plate 11
Sample	ccl19	cox2	hamp	etif3d	pabpc1_b	il1b	il8a	etif3d	pabpc1_b	il10	saa5	tnfa	etif3d	pabpc1_b	cd74	tlrb	etif3d	pabpc1_b	ighd	igha	ighb	etif3d	pabpc1_b	ighma	ighmb	ighmc	etif3d	pabpc1_b	cd4a	cd4b	ly6g6f	etif3d	pabpc1_b	cd8a	lgp2	ccl20	etif3d	pabpc1_b	ifng	irf7	mxa	etif3d	pabpc1_b	mxb	rsad2	etif3d	pabpc1_b	stat1	tlr3
Control_28DPI_F1	23.1203	28.7293	29.9654	22.1554	20.0177	32.4899	21.5746	22.0537	19.9285	29.119	27.8762	28.5998	22.1275	19.857	20.4907	25.7227	22.0844	19.7729	22.8789	18.5268	18.7528	21.945	19.9446	23.225	30.4138	22.3848	21.9503	19.7235	27.7389	26.1904	27.9941	21.7302	19.9414	28.1446	25.8689	23.7744	21.7554	19.5275	30.4956	25.4016	23.6638	21.9395	20.0234	23.3998	30.2239	21.2883	19.47	23.7561	26.2212
Control_28DPI_F1	23.2151	28.5969	29.7761	22.1054	20.0157	32.0698	21.5936	21.9838	19.9742	29.3359	28.0278	28.7831	22.064	19.8571	20.5378	25.6955	22.1079	19.7719	22.8105	18.465	18.8158	21.8896	19.9841	23.3503	30.3803	22.4238	21.9576	19.746	27.7881	26.1691	28.0742	21.7021	19.9498	28.2669	25.9329	23.8241	21.7548	19.6653	30.5192	25.5226	23.7333	21.8819	19.994	23.4561	30.3994	21.3296	19.4847	23.7916	26.1427
Control_28DPI_F1	23.1647	28.7607	30.2904	22.3	20.1055	32.3004	21.506	22.0898	19.9675	29.4474	28.0428	29.0491	22.1756	19.8663	20.5026	25.6846	22.0837	19.7665	22.9062	18.6397	18.8474	21.993	19.9854	23.2654	30.3292	22.5456	21.9618	19.7526	27.7409	26.3004	27.9218	21.828	19.8934	28.3654	25.9689	23.7643	21.782	19.7765	30.7987	25.4614	23.6336	21.9901	20.0397	23.5976	30.2794	21.4032	19.4817	23.7095	26.1392
Control_28DPI_F2	22.5453	28.7546	28.9623	22.1723	19.9942	31.9397	21.0573	21.961	19.8816	28.7943	27.0782	28.1909	22.0107	19.7225	20.3159	24.6572	21.975	19.6747	23.397	18.6798	18.8019	22.0722	19.8987	23.7643	30.7574	22.2877	22.0247	19.8536	27.5188	26.1556	27.6531	21.835	19.9637	26.7178	25.7628	24.0759	21.7676	No amp	30.4778	25.0346	23.1649	21.9329	20.0659	23.1069	29.7188	21.3952	19.6192	23.2628	25.8906
Control_28DPI_F2	22.6834	28.9	28.9884	22.0655	20.0172	32.1122	21.101	21.9875	19.91	28.9506	27.0244	28.2181	22.0711	19.8304	20.3531	24.7271	21.9826	19.7519	23.4762	18.6613	18.7541	22.1026	19.9731	23.8366	30.6279	22.244	22.048	19.8568	27.6243	26.137	27.7073	21.8616	19.9795	26.7839	25.7454	24.0778	21.8101	19.698	30.5066	24.9051	23.1425	21.9367	19.9906	23.174	29.7385	21.4247	19.539	23.3189	25.7805
Control_28DPI_F2	22.575	28.7431	28.837	22.1607	20.0235	32.3676	21.0381	21.9393	19.9245	28.7087	27.2824	28.0148	22.0431	19.6363	20.2882	24.8573	21.9553	19.6595	23.4659	18.6878	18.8224	22.1284	19.9822	23.7378	30.5492	22.3726	22.0546	19.8366	27.6543	26.0732	27.6311	21.8792	19.989	26.711	25.8002	24.1737	21.7789	19.6671	30.2114	24.9737	23.1357	21.9076	19.9663	23.0929	30.0129	21.4688	19.5051	23.4151	25.8678
Control_28DPI_F3	22.5218	28.4501	29.0923	21.8347	19.7986	31.6544	20.9686	21.7481	19.6005	28.8367	26.7188	28.3686	21.7662	19.6143	19.9648	24.9637	21.5624	19.601	23.3924	17.9865	18.1301	21.8379	19.8872	22.7268	30.5764	22.0797	21.7976	19.7998	27.9859	26.6843	27.5401	21.5759	19.8525	26.7065	25.7086	23.358	21.5436	19.5733	30.206	25.1621	23.3073	21.8208	19.9711	23.0674	29.7726	21.0453	19.3598	23.5618	25.7529
Control_28DPI_F3	22.6121	28.4526	29.2652	21.8149	19.8203	32.3061	20.9115	21.5135	19.6794	28.5328	26.5821	28.0807	21.6832	19.4186	19.9596	24.8372	21.5607	19.4442	23.4571	17.8812	18.0429	21.8046	19.8967	22.8759	30.3405	22.0356	21.7068	19.798	28.0183	26.804	27.5994	21.5982	19.8206	26.903	25.804	23.3828	21.3834	19.4791	30.0372	25.1934	23.1344	21.8309	19.9749	22.9018	29.7932	21.1087	19.2262	23.5645	25.8724
Control_28DPI_F3	22.5039	28.4481	28.9694	21.7893	19.784	31.618	20.9861	21.603	19.6703	28.6802	26.688	28.5412	21.7582	19.5109	19.9758	24.9769	21.7322	19.5232	23.502	17.9467	18.1479	21.8233	19.9093	22.7488	30.2072	21.9327	21.8211	19.7043	27.8458	26.6389	27.6774	21.565	19.8416	26.8617	25.7535	23.3134	21.4187	19.5832	30.3108	25.0922	23.0904	21.8035	20.0248	22.9692	29.6489	21.0171	19.2611	23.4912	25.7801
Control_28DPI_F4	22.3399	29.2971	28.8214	21.8003	20.045	31.5318	21.1106	21.5408	19.9232	28.9935	26.037	27.659	21.7825	19.8736	19.4887	24.7406	21.6228	19.6431	21.8913	17.5032	17.8677	21.7746	19.9927	22.7068	29.8106	21.2999	21.7818	19.8933	27.3051	25.7398	28.1747	21.5815	19.9879	26.5898	24.667	24.254	21.4294	19.6717	30.4081	24.9761	21.8214	21.6594	19.9526	21.4313	27.8851	21.1626	19.6261	22.7389	25.3475
Control_28DPI_F4	22.3671	29.7212	28.6987	21.8919	20.0129	31.5988	21.1061	21.6004	19.8707	28.7166	25.9786	27.6925	21.6032	19.6973	19.4935	24.8138	21.7037	19.799	21.9775	17.5896	17.8523	21.8111	20.0056	22.7213	29.6048	21.2249	21.7913	19.9122	27.4478	25.751	28.0345	21.5752	19.9783	26.7375	24.6628	24.2884	21.472	19.7462	30.3004	24.8938	21.7105	21.7112	20.0347	21.6069	27.9531	21.1059	19.5355	22.8304	25.517
Control_28DPI_F4	22.4352	29.4737	28.8023	21.827	19.975	31.8767	21.1545	21.676	19.9137	29.0954	25.9793	27.582	21.632	19.6662	19.4912	24.6884	21.6353	19.7872	21.9676	17.4803	17.8108	21.786	20.0336	24.9705	29.7189	21.0822	21.6709	19.8853	27.3727	25.7869	28.0974	21.5462	19.9668	26.6215	24.6619	24.2788	21.5223	19.7459	30.0426	24.9816	21.6076	21.6986	20.2292	21.637	27.9654	21.141	19.5162	22.8723	25.472
Control_28DPI_F5	24.0606	28.3468	29.7063	22.1802	20.0004	33.2931	21.1168	21.9271	19.8901	29.2227	27.7801	28.1497	21.9645	19.9512	20.1261	25.3333	22.0632	19.8043	23.4555	19.515	19.4729	21.966	19.9375	22.9127	30.9999	23.3512	21.996	19.9463	28.0925	26.283	28.5552	21.8348	19.9063	26.9712	26.5069	23.7919	21.8325	19.7136	30.3549	25.3862	24.4111	21.8716	19.9642	24.1363	32.0841	21.3528	19.4636	24.1334	25.9743
Control_28DPI_F5	23.9659	28.6901	29.8401	22.11	20.0465	32.4219	21.1479	21.973	19.8773	29.2724	27.6842	27.9871	22.0429	19.7218	19.9942	25.2894	22.0648	19.6884	23.3048	19.4302	19.5115	22.0857	19.9632	22.8604	30.9131	23.3288	22.0471	19.8736	27.9043	26.2921	28.47	21.8776	19.9892	26.9988	26.5084	23.6924	21.8517	19.8114	30.6625	25.3666	24.3049	21.9877	19.9742	24.0539	31.9664	21.4381	19.4963	24.1757	25.9894
Control_28DPI_F5	24.0932	28.676	29.541	22.1631	19.9435	31.8775	21.1212	21.9808	19.9631	29.0986	27.6199	27.9813	22.0897	19.8792	20.039	25.3398	21.9799	19.8072	23.3346	19.5318	19.5522	22.0019	19.9997	22.988	30.9719	23.2818	22.1049	19.9229	27.9765	26.6596	28.5399	21.884	19.9863	26.8907	26.2708	23.6953	21.8324	19.9528	30.333	25.3023	24.451	21.9432	19.967	24.2258	31.9329	21.3252	19.4973	24.0828	26.0174
Control_28DPI_F6	22.9451	28.3885	29.6695	21.8845	19.7901	32.3506	21.2738	21.8124	19.8523	29.1441	27.4865	28.5001	21.8747	19.7457	20.3427	25.5039	21.7051	19.5671	22.8153	18.5176	18.8356	21.894	19.951	23.2733	30.2594	22.4331	21.8637	19.8172	27.9497	26.1519	27.8729	21.6232	19.8372	28.1031	25.7807	23.6363	21.5145	19.564	30.5876	25.553	23.4744	21.7164	19.9202	23.2699	30.2536	21.2508	19.3671	23.4994	25.8013
Control_28DPI_F6	22.9986	28.7281	29.6079	21.968	19.9273	32.8264	21.2186	21.8042	19.8069	28.9487	27.6566	28.7037	21.8828	19.7069	20.6212	25.5177	21.9196	19.6867	22.8838	18.5371	18.7104	21.8905	20.0275	23.3325	30.114	22.4261	21.8647	19.8501	27.8345	26.3236	27.9778	21.6067	19.9217	28.1178	25.9135	23.537	21.6136	19.5905	30.4938	25.3947	23.5932	21.8213	19.9671	23.5298	29.9407	21.1946	19.4699	23.5393	25.8065
Control_28DPI_F6	22.9579	28.5583	29.715	21.9089	19.9352	32.431	21.1896	21.8323	19.7628	29.1453	27.7929	28.3797	21.9512	19.7523	20.3532	25.4978	21.7171	19.6153	22.8347	18.5006	18.6854	21.7206	19.9761	23.2736	30.5243	22.4214	21.8689	19.7774	27.7309	26.1765	28.0563	21.5857	19.875	28.0224	25.8413	23.817	21.6043	19.5751	30.7229	25.5926	23.4273	21.7143	19.9363	23.3459	30.144	21.0837	19.532	23.6532	25.7575
Reni_28DPI_F1	21.751	30.0675	22.3505	21.9669	20.0293	25.215	18.5093	21.8121	19.8405	27.703	21.5141	28.1771	21.9563	19.7603	21.8331	24.6426	21.9321	19.7412	24.9841	20.6916	18.1364	21.9577	20.0891	23.8719	30.9544	18.9704	21.9335	19.9679	30.8921	28.9989	30.2662	21.7319	20.0791	29.1309	24.2959	26.3412	21.7459	19.9476	29.947	25.957	20.9813	21.9625	20.264	20.1807	26.9259	21.2848	19.6045	22.5318	26.8137
Reni_28DPI_F1	21.7746	30.1079	22.3969	21.9733	20.0403	25.2716	18.4956	21.81	19.81	27.6977	21.5301	28.1461	21.9429	19.7141	21.7764	24.7846	21.9907	19.7235	24.8996	20.7201	17.9647	21.9621	20.1072	23.8342	31.3465	18.9698	21.973	19.988	31.0141	29.0856	30.3313	21.7529	20.0795	28.8527	24.3067	26.2324	21.7323	19.9222	30.0225	25.9691	21.1461	21.8927	20.1501	20.2028	27.081	21.2302	19.5944	22.4579	26.8034
Reni_28DPI_F1	21.7669	30.4352	22.3233	21.9713	19.9574	25.3001	18.5173	21.8021	19.9662	27.7031	21.5019	28.3745	21.9411	19.7669	21.8459	24.7199	21.9249	19.8074	24.9903	20.7342	18.073	21.9826	20.0608	23.7945	31.2914	18.978	21.9675	19.9331	31.1183	29.2615	30.8287	21.8091	19.9961	29.2905	24.4309	26.1768	21.7325	19.941	29.8103	25.9832	21.1047	21.9351	20.1212	20.2378	26.8418	21.1541	19.65	22.4795	26.7559
Reni_28DPI_F2	22.2342	28.246	21.8434	22.0012	19.9079	26.8514	19.0962	21.9732	19.8714	24.0826	21.5583	28.5311	21.9923	19.9148	20.8327	24.9504	22.0937	19.7239	23.8339	19.2166	17.9896	22.0159	19.8973	23.6495	30.6793	19.0496	21.9794	19.7941	28.9064	27.8274	29.3219	21.7233	19.8868	27.5832	25.968	24.3654	21.6432	19.6654	29.6613	26.6526	23.9267	21.8576	19.959	23.4659	29.7944	21.3201	19.5084	23.4965	26.8159
Reni_28DPI_F2	22.2848	28.2339	21.6997	22.1342	19.9338	26.801	19.0466	21.8997	19.8466	24.2776	21.5321	28.4356	22.0783	19.9335	20.9796	24.9223	21.964	19.7776	23.7906	19.1584	17.9888	21.9637	19.9652	23.8646	30.493	19.0359	22.0406	19.8251	28.7991	27.7491	29.5629	21.6205	19.9026	27.7163	26.1369	24.4122	21.6257	19.7314	29.4003	26.6966	23.9668	21.9317	20.0017	23.5194	29.4863	21.571	19.5796	23.4131	26.7624
Reni_28DPI_F2	22.3034	28.2029	21.8679	22.0336	19.992	26.8724	19.1378	21.8558	19.834	24.3951	21.5214	28.4546	22.0901	19.9471	20.817	24.826	21.967	19.855	23.8045	19.2255	17.8485	21.9387	19.9684	23.8117	30.5597	19.0597	21.9487	19.9758	29.1	27.9443	29.4578	21.7532	19.9619	27.7887	26.0716	24.3842	21.71	19.7021	29.4711	26.6986	23.9261	21.9766	19.9827	23.5075	29.4602	21.5421	19.5245	23.5239	26.8419
Reni_28DPI_F3	22.958	28.2679	25.9709	22.0709	20.0457	28.7942	19.5324	21.8371	20.1019	28.4609	22.1003	29.1812	22.119	20.0006	21.8967	24.7517	22.0439	19.8435	25.2004	19.6462	19.067	21.9349	20.1487	24.7077	32.518	20.6195	22.0245	20.0006	30.8512	28.9149	29.3699	21.7617	20.0313	29.2064	23.7597	26.0178	21.8077	19.9894	29.6338	25.5899	20.481	21.9401	20.0745	20.1271	25.5165	21.3721	19.9171	22.3319	26.892
Reni_28DPI_F3	22.8469	28.433	25.9613	22.1601	20.1217	28.6215	19.6027	21.8621	19.9809	28.4856	22.0834	28.8809	22.0723	19.9202	21.8903	24.7331	21.9732	20.0673	25.177	19.6337	18.9409	21.9618	20.0502	24.5716	31.9955	20.6322	21.991	20.0656	30.704	29.3194	29.2174	21.7823	20.0273	28.9841	23.7895	26.0109	21.7081	19.8642	29.513	25.647	20.4408	21.9859	20.0497	20.0306	25.4978	21.2776	19.6835	22.3328	26.941
Reni_28DPI_F3	22.9033	28.8906	25.9675	21.9957	20.0437	28.6948	19.5156	21.9604	20.0107	28.6359	22.1702	28.9824	22.0042	19.9262	21.9652	24.7818	22.0669	19.8784	25.2648	19.8366	19.0035	22.057	20.0662	24.6322	32.9607	20.6456	21.9999	20.0038	30.8469	29.0724	29.3548	21.8116	20.0569	28.9449	23.7339	25.9238	21.6901	19.8852	29.4929	25.5497	20.4497	21.8842	20.085	20.226	25.4967	21.3532	19.6976	22.2561	26.9635
Reni_28DPI_F4	23.012	30.5986	23.966	21.5475	19.4739	27.7518	18.7262	21.3677	19.4663	30.8739	21.7929	29.8435	21.4942	19.3821	21.6965	25.1959	21.4869	19.2666	25.182	20.9954	17.7057	21.738	19.6057	24.6404	31.3002	18.2459	21.6238	19.4983	30.5714	28.8912	30.6333	21.3983	19.6125	29.5444	24.5881	28.0144	21.3151	19.4129	30.261	26.1769	21.4019	21.5608	19.7355	20.8366	26.6281	20.9499	19.1735	22.6281	26.7296
Reni_28DPI_F4	23.1618	31.011	23.9355	21.5579	19.4465	27.694	18.7337	21.385	19.4474	30.6519	21.734	29.8098	21.4468	19.2924	21.6926	25.3826	21.4904	19.2406	25.3581	20.9739	17.6488	21.7071	19.5951	24.7981	31.9142	18.2843	21.6302	19.5429	30.5317	28.9264	30.6943	21.3648	19.6046	29.502	24.5904	28.3422	21.3097	19.4525	30.6029	26.0629	21.4328	21.4606	19.7305	20.8904	26.6003	20.8927	19.2191	22.7842	26.7017
Reni_28DPI_F4	23.0312	30.0458	23.8919	21.48	19.4516	27.5629	18.6708	21.3442	19.4193	30.4686	21.7269	29.494	21.4105	19.2526	21.6772	25.2619	21.4481	19.2296	25.246	20.9356	17.6112	21.5627	19.5959	24.7006	31.4816	18.2655	21.6251	19.4934	30.9301	29.0776	30.0959	21.3591	19.6078	29.3996	24.5453	27.9072	21.2955	19.4884	30.8324	26.1067	21.401	21.5181	19.749	20.9323	26.6626	20.9949	19.1853	22.6433	26.6291
Reni_28DPI_F5	23.0876	32.0957	22.8582	22.1506	19.7124	28.8729	20.0827	21.9324	19.647	25.2295	21.0521	30.205	21.9792	19.5725	20.7983	25.4979	22.0815	19.5177	23.4739	18.9596	17.7127	22.0322	19.8416	23.4032	30.4198	19.0812	22.0167	19.6474	28.9454	27.8886	28.4994	21.8071	19.8335	27.4675	26.3391	28.5266	21.8434	19.5344	30.516	26.3133	23.6737	21.8874	20.014	23.8648	30.2128	21.4536	19.4142	23.8515	26.6392
Reni_28DPI_F5	23.1378	32.6889	22.9414	22.0186	19.794	28.7559	20.1246	21.9684	19.6616	25.077	21.0784	29.9707	21.9713	19.6141	20.8774	25.4988	22.0537	19.5142	23.6276	18.8151	17.743	22.0758	19.8774	23.4036	30.3673	19.1582	22.0324	19.679	28.8799	27.874	28.3282	21.8535	19.8558	27.6028	26.3348	28.6997	21.84	19.5649	30.8404	26.3915	23.6185	21.917	20.0057	23.8072	30.1685	21.4685	19.4263	23.8099	26.6477
Reni_28DPI_F5	23.305	31.5977	22.9273	22.1635	19.8558	29.227	20.1812	21.8567	19.7111	25.1619	21.5287	29.7223	21.982	19.5713	20.8739	25.3938	22.0237	19.574	23.603	18.8113	17.8114	22.0565	19.8444	23.5014	30.1067	19.1623	22.01	19.612	28.9378	27.841	28.4105	21.7955	19.8212	27.7662	26.251	28.7853	21.8284	19.6353	30.0491	26.313	23.682	22.0078	20.0329	23.5943	30.7409	21.4669	19.5174	24.0225	26.489
Reni_28DPI_F6	23.8802	31.3409	24.6427	23.0725	20.7429	28.6999	21.1426	22.7814	20.4891	26.3204	23.99	30.9875	22.9352	20.4706	22.8357	25.4492	22.9446	20.4126	25.9704	20.8279	19.2941	23.1704	20.8139	25.5527	32.2464	20.5143	23.0988	20.7103	31.2134	30.313	30.9799	22.8937	20.8092	30.0508	26.4749	27.5335	22.9022	20.6216	31.5485	27.648	23.2295	22.9722	21.0072	22.6835	30.4081	22.4113	20.3195	24.257	27.9842
Reni_28DPI_F6	23.814	30.8445	24.7076	22.967	20.6908	28.7823	21.1214	22.7775	20.5102	26.3569	24.0056	30.7034	22.9507	20.4175	22.8855	25.4407	22.98	20.4484	26.078	20.8312	19.3121	23.0774	20.8345	25.5762	32.2864	20.5847	23.0898	20.6037	31.6241	30.8302	31.8203	22.6292	20.7487	30.1275	26.6534	27.5358	22.8114	20.549	31.5807	27.6899	23.2452	23.0063	20.9768	22.609	30.937	22.426	20.2512	24.1734	27.9986
Reni_28DPI_F6	23.957	31.0173	24.7004	23.0094	20.7134	28.6651	21.1619	22.7859	20.5019	26.4994	23.9961	30.4689	23.0191	20.3829	22.7977	25.3576	22.8813	20.3865	26.2472	20.8923	19.9185	23.0673	20.8789	25.5352	32.4351	20.5499	23.0085	20.626	31.5392	31.9968	31.4391	22.8601	20.784	30.2038	26.5278	27.54	22.7955	20.6331	31.3626	27.5917	23.2357	23.0101	20.9791	22.6273	30.0772	22.4004	20.1989	24.1551	28.0263
Control_98DPI_F1	24.416	30.2853	30.0507	22.1781	19.9513	32.1183	20.6038	21.8443	19.7702	29.6817	27.5	29.2231	21.9701	19.7206	20.1613	24.7783	22.0418	19.6778	22.4012	17.6341	17.7585	21.7276	19.8792	21.283	29.9862	21.2659	21.8342	19.7461	28.1516	26.4749	27.9307	21.6642	31.7353	29.2604	26.1131	26.1683	21.5733	19.5832	31.3832	24.9019	23.8359	21.7764	19.9703	23.9826	32.984	21.3424	19.4683	23.9739	26.0318
Control_98DPI_F1	24.2588	30.7026	30.8889	21.9823	19.9644	31.8351	20.6334	21.7506	19.7371	29.8607	27.5133	28.7895	21.9681	19.78	20.0478	24.7529	21.7605	19.6203	22.2504	17.6428	17.6867	21.7974	19.7308	21.1864	30.1992	21.2514	21.8297	19.7379	28.107	26.4781	27.7363	21.6028	19.7459	29.1456	26.1577	26.2302	21.638	19.5203	31.6579	24.9586	23.8194	21.766	19.8893	23.8341	32.0865	21.3397	19.4005	24.0761	26.0019
Control_98DPI_F1	24.4143	30.5583	29.9715	21.9722	19.9593	31.6874	20.7823	21.793	19.8559	29.546	27.6721	29.1171	21.8887	19.8567	20.0674	24.911	21.9323	19.5975	22.394	17.7714	17.6723	21.7162	19.8679	21.1688	30.3353	21.2296	22.1971	19.6838	28.0042	26.5362	27.7513	21.6408	19.8019	29.1523	26.198	26.1949	21.5363	19.5621	31.3826	24.9534	23.7904	21.7728	19.8453	23.7966	31.9069	21.337	19.5674	23.9229	26.0276
Control_98DPI_F2	23.2376	27.9081	28.9722	22.2456	20.0144	32.0658	21.3209	22.0314	19.9785	27.9703	25.8096	28.6579	22.201	19.799	20.317	25.243	22.1105	19.7442	24.2362	18.6515	18.7078	22.1561	20.0751	23.6447	32.585	22.354	22.2422	19.962	28.6779	26.7229	28.465	22.0299	20.0583	27.7857	26.3991	23.0403	22.0174	19.8452	30.0963	25.7885	23.746	22.0655	20.2312	24.0658	31.1178	21.7443	19.7277	23.996	26.3516
Control_98DPI_F2	23.294	28.4737	28.7711	22.3706	20.1342	32.3351	21.3242	22.1047	19.9254	27.9392	25.9835	28.6771	22.1834	19.9323	20.3306	25.2451	22.2641	19.7215	24.2723	18.5769	18.8545	22.1732	20.2121	23.6626	31.7137	22.4126	22.288	20.0006	28.7152	26.5471	28.8822	22.0443	20.0338	27.8139	26.3116	23.0825	21.9552	19.915	30.4412	25.7917	23.7842	22.1496	20.1897	23.9799	31.2613	21.7432	19.7808	24.1095	26.4364
Control_98DPI_F2	22.7632	27.9914	28.9084	22.2009	20.1465	31.934	21.2185	22.0131	19.9137	27.6519	25.919	28.7339	22.1308	19.8023	19.8438	25.2833	22.0814	19.7088	23.7019	18.5572	18.7633	22.1271	20.0427	23.149	31.8467	22.3537	22.2171	19.9837	28.196	26.5909	28.7682	21.9698	20.0486	27.1848	26.3625	23.0729	21.9699	19.8488	30.1645	25.6776	23.8088	22.1154	20.201	23.5708	31.3706	21.7162	19.5964	23.5408	26.3595
Control_98DPI_F3	21.7159	28.9785	24.7301	21.8881	19.7253	27.8991	20.9237	21.771	19.7672	25.3062	27.076	27.7934	21.955	19.5362	20.3644	24.6226	21.8602	19.584	23.4066	17.9551	18.1951	22.0826	19.8954	23.0658	31.1267	22.3503	22.1219	19.7874	28.334	26.7955	28.9043	21.8939	19.9977	26.9844	25.8165	24.0681	21.866	19.7985	30.0483	25.6843	23.3938	21.8673	19.9908	23.403	29.7467	21.4325	19.6092	23.3905	26.2562
Control_98DPI_F3	21.8268	28.9952	24.6784	21.8524	19.7267	28.1083	20.8945	21.7225	19.6526	25.3287	27.1749	27.98	21.9005	19.5576	20.3938	24.5181	21.8475	19.6373	23.4584	17.9984	18.2076	22.1182	19.9186	23.013	30.7798	22.3454	21.9884	19.7824	28.3231	26.9218	28.7603	21.8458	19.9353	26.9797	25.915	24.1189	21.8908	19.6912	30.1491	25.7927	23.426	21.8681	19.992	23.4189	29.5412	21.4471	19.6215	23.3478	26.3163
Control_98DPI_F3	21.8927	28.9036	24.7926	21.964	19.7689	28.2251	20.964	21.7087	19.7506	25.3774	27.0677	28.2823	21.9826	19.534	20.4184	24.5404	21.7985	19.5413	23.4288	17.9624	18.2442	22.0179	19.9755	23.138	30.9366	22.3724	22.044	19.807	28.4434	26.8987	28.9296	21.8765	19.9746	26.9845	25.8755	24.0733	21.7597	19.7921	30.135	25.7442	23.426	21.9718	20.1276	23.5944	29.6524	21.4335	19.4942	23.5151	26.2735
Control_98DPI_F4	22.5357	30.6427	29.7048	22.3022	19.9622	32.181	20.5037	21.9787	19.8768	29.1119	29.1399	28.3744	22.1058	19.8504	20.7979	24.5344	22.0656	19.9378	23.0887	18.9403	19.0753	22.3346	20.2226	22.7236	31.1255	23.0944	22.3248	19.9766	29.3014	27.5806	28.1721	22.0403	20.1869	26.3993	25.9326	25.5485	21.9606	19.9723	30.1244	25.1397	23.1351	22.1023	20.2256	22.8575	30.4737	21.5672	19.5202	23.7065	26.3622
Control_98DPI_F4	22.5169	30.0508	29.8392	22.1692	20.0969	32.0325	20.4855	22.0602	19.9949	29.5674	29.3302	28.6417	22.156	19.8304	20.778	24.6753	22.0051	19.7312	23.0807	18.9897	18.9815	22.0948	20.1928	22.6527	31.0525	23.1202	22.1625	19.9867	29.5269	27.3395	28.2601	21.9905	No amp	26.3446	25.8738	25.6392	21.9746	19.968	30.9535	25.1423	23.0787	22.0356	20.2664	22.8551	29.809	21.4951	19.701	23.8798	26.3628
Control_98DPI_F4	22.5342	29.8822	29.7483	22.2762	20.0841	31.9074	20.4915	21.9809	19.8744	29.3797	29.4736	28.3237	22.1708	19.758	20.7288	24.5765	22.1081	19.717	23.0891	18.9893	19.0121	22.2687	20.2238	22.633	31.2389	23.0938	22.2138	20.0049	29.4264	27.652	28.2741	22.0391	20.0974	26.43	25.8591	25.6622	21.8884	19.9559	30.6473	25.1738	23.0597	22.142	20.2552	22.8714	30.2437	21.5186	19.5939	23.8398	26.4615
Control_98DPI_F5	22.564	31.256	29.924	22.2197	19.9663	30.6702	19.8225	21.9996	19.8728	29.3893	28.0669	28.3987	22.0796	19.6768	20.5793	24.1513	22.2484	19.6988	23.3317	19.2302	19.1434	22.1436	19.9518	22.4806	30.8871	23.5726	22.1036	19.7592	28.0393	26.0368	27.3519	21.9272	19.8711	26.1489	26.0795	31.6527	21.9351	19.8115	29.9804	25.0829	23.974	22.0564	19.9679	23.9371	31.9657	21.5798	19.4914	23.9037	25.9667
Control_98DPI_F5	22.5968	31.1779	30.2368	22.2147	19.9706	30.9773	19.812	21.9297	19.7741	28.9781	27.8634	28.4343	22.0022	19.6554	20.5547	23.9967	21.9918	19.5405	23.168	19.2663	19.1486	22.1792	19.9539	22.2959	30.9436	23.5409	22.0718	19.7699	27.9047	25.9767	27.3924	21.9679	19.934	26.011	26.1543	32.7066	21.8646	19.6665	30.1813	25.0025	24.0495	21.9609	20.0126	23.7882	31.3749	21.5041	19.4191	23.9121	26.1074
Control_98DPI_F5	22.5215	31.1879	29.9909	22.1892	19.9729	31.2278	19.903	22.0564	19.7882	29.4632	28.0799	28.2899	22.0237	19.8283	20.5264	24.1316	22.0117	19.7285	23.2529	19.2558	19.0673	22.1404	19.9713	22.3872	30.9973	23.5916	22.1326	19.8279	27.9504	25.9586	27.3779	21.9691	19.9851	26.1122	26.018	30.9948	21.8019	19.7004	29.9659	24.9583	23.9711	21.9822	19.9265	23.8608	31.1775	21.5445	19.5548	23.8888	26.07
Control_98DPI_F6	22.5451	31.4876	28.1055	22.1748	20.1343	30.013	21.39	21.982	19.9214	27.7707	27.2471	28.5458	21.9614	19.8483	20.3026	25.069	22.024	19.9083	22.8915	18.979	19.4538	22.1506	20.1183	23.8888	31.0761	23.0844	22.1685	20.0298	28.6944	26.9803	27.4184	21.9837	20.1974	28.6468	25.5528	27.7272	21.8295	19.9503	30.8979	25.328	22.7164	22.1257	20.2916	22.2858	30.7717	21.4115	19.7413	23.3985	26.251
Control_98DPI_F6	22.5089	31.3652	28.0364	22.1037	20.0752	29.9949	21.4227	21.977	19.9671	28.0674	27.3629	28.5695	21.9847	19.9332	20.3232	25.0381	22.099	19.8883	22.983	19.0056	19.3013	22.0671	20.1746	24.0108	31.5317	23.2329	22.1026	19.9936	28.6994	26.9251	27.4712	21.9976	20.179	28.8396	25.522	27.8732	21.9282	19.9444	31.8053	25.2883	22.6006	22.1247	20.2743	22.3363	30.9085	21.4549	19.7531	23.523	26.3305
Control_98DPI_F6	22.5286	31.2742	28.1132	22.1703	19.9937	29.8323	21.3635	21.8161	19.9364	27.9368	27.251	28.6368	21.9709	19.8257	20.2797	24.8491	22.0722	19.8998	22.8837	18.986	19.4232	22.1813	20.1756	23.9149	31.2823	23.1968	22.1052	20.058	28.6205	26.7441	27.5572	21.9432	20.1823	28.7032	25.4451	27.6949	21.9235	19.9173	30.9783	25.2945	22.7285	22.1341	20.2397	22.1228	30.6174	21.4354	19.7491	23.4947	26.3925
Reni_98DPI_F1	23.1551	28.3936	28.9899	22.5337	19.9911	31.3861	20.4832	22.2857	19.9748	30.1697	26.573	28.7179	22.4459	19.8047	20.5381	25.01	22.4512	19.8713	24.5849	19.3244	19.3259	22.2768	20.0147	22.8517	31.6379	22.8723	22.3836	19.8636	29.1663	27.1225	27.9219	22.1431	19.877	27.1127	26.3501	23.9217	22.1386	19.7804	30.555	25.8589	24.2179	22.352	20.1474	23.694	31.404	21.6296	19.6249	24.1508	26.3291
Reni_98DPI_F1	23.1918	28.406	29.3453	22.6057	19.966	31.535	20.5263	22.2894	19.9072	29.9103	26.5291	28.2823	22.4303	19.9528	20.6187	24.9667	22.4809	19.886	24.4799	19.4382	19.4623	22.4999	20.0311	22.8197	31.7401	22.8509	22.457	19.862	29.0613	27.2199	27.849	22.2047	19.9907	27.1065	26.374	23.9398	22.1953	19.7788	30.4247	25.8061	24.2789	22.3857	20.1489	23.6497	31.7312	21.7135	19.5115	24.2527	26.5167
Reni_98DPI_F1	23.0815	28.3008	29.0961	22.554	20.1066	31.8834	20.5179	22.2665	19.8692	30.1181	26.4965	28.6259	22.3202	19.748	20.5306	25.2748	22.4802	19.836	24.5104	19.4179	19.4035	22.4192	20.0446	22.7977	31.7347	22.9785	22.4262	19.8283	28.9619	27.1772	27.955	22.1238	19.9762	27.3248	26.343	23.9696	22.1575	19.7126	30.4559	25.7371	24.2562	22.3854	20.1368	23.637	31.1478	21.7523	19.4292	24.2075	26.5687
Reni_98DPI_F2	22.502	26.4348	27.8716	21.9818	20.0005	32.3969	21.4363	21.6678	19.754	27.9929	28.9242	27.6129	21.8652	19.638	19.9333	24.9598	21.8971	19.7285	23.4642	18.6235	18.781	21.9909	20.0392	23.4153	30.572	22.6189	21.9618	19.8762	28.2837	26.8141	28.0743	21.6939	19.9915	26.5533	25.6037	22.6139	21.7264	19.6754	29.6061	25.493	23.0986	21.9325	20.0998	22.7487	29.9574	21.3521	19.6077	23.555	26.0302
Reni_98DPI_F2	22.5055	26.3185	27.6766	21.9792	19.976	32.5362	21.3687	21.6808	19.9151	28.193	29.1039	27.6358	21.8951	19.7561	19.8926	25.013	21.9255	19.8206	23.2535	18.5493	18.7634	21.9514	20.0145	23.5216	30.8502	22.7545	21.9841	19.8463	28.1476	26.8909	28.1454	21.6726	19.9866	26.4986	25.5902	22.6093	21.7014	19.7561	29.1875	25.4724	23.0024	21.8628	20.1866	22.7925	29.8278	21.3281	19.6502	23.6282	25.9881
Reni_98DPI_F2	22.5139	26.3727	27.7696	21.9404	19.9697	32.237	21.4692	21.6632	19.882	27.8243	28.7846	27.5287	21.939	19.7568	19.8542	25.0189	21.9305	19.8058	23.2651	18.6165	18.7723	21.9762	20.002	23.531	30.7216	22.6548	21.9524	19.8643	28.2517	26.8034	27.9823	21.6952	19.9667	26.4025	25.5055	22.603	21.7355	19.7971	29.0781	25.4765	23.0581	21.9031	20.5305	22.8013	29.7481	21.2271	19.6292	23.6952	25.9614
Reni_98DPI_F3	21.5447	29.2212	29.2463	21.5551	19.4854	30.5311	21.774	21.2371	19.2349	28.0917	27.9271	26.7852	21.3577	19.1822	19.0085	23.8402	21.4779	19.2367	22.0481	17.957	18.1224	21.4491	19.3626	22.1747	29.9829	21.729	21.3832	19.3646	26.7024	25.0773	26.5185	21.2171	19.3844	26.6757	25.3862	24.2219	21.1661	18.9041	29.2097	24.6471	23.6541	21.3729	19.6097	23.3231	30.1669	20.822	19.0056	23.1519	25.209
Reni_98DPI_F3	21.5897	29.2439	29.1624	21.5732	19.4982	30.7317	20.3895	21.3174	19.2233	28.0845	27.899	26.9277	21.4297	19.0996	19.1426	23.8252	21.522	19.2437	21.999	17.9623	18.0902	21.5134	19.4433	22.0939	30.0578	21.6672	21.4755	19.3249	26.6789	25.116	26.5272	21.25	19.4244	26.6593	25.3837	24.3336	21.222	19.2731	29.2161	24.6893	23.6719	21.3829	19.5377	23.3743	30.3115	20.8043	19.0174	23.1436	25.2002
Reni_98DPI_F3	21.384	29.2617	29.1933	21.5776	19.3186	30.5717	20.3619	21.309	19.2482	28.2199	27.9787	26.8507	21.4044	19.1422	19.1045	23.8338	21.5068	19.1545	22.0804	17.8291	18.0897	21.457	19.4485	22.144	29.8391	21.6811	21.4739	19.3284	26.8088	25.1578	26.5197	21.2038	19.4339	26.67	25.1832	24.1495	21.1932	19.1419	29.2089	24.8167	23.6673	21.3512	19.5903	23.3496	30.838	20.8258	18.9229	23.0348	25.2933
Reni_98DPI_F4	22.3604	27.9271	28.6452	22.3927	20.1476	31.9932	21.3802	22.0991	19.9964	28.504	29.2254	27.3134	22.3598	19.9648	19.7341	24.7903	22.2913	20.0032	23.0689	18.1382	18.2063	22.3	20.1878	22.5007	30.9953	21.8781	22.2941	20.0519	27.91	26.3849	27.7372	22.0717	20.1966	27.4352	26.1414	23.3174	22.0583	20.0678	29.3302	25.683	23.9312	22.2271	20.367	23.5552	30.7977	21.6396	19.8543	23.8429	26.1882
Reni_98DPI_F4	22.3781	27.9249	28.5908	22.3902	20.2437	31.7715	21.3514	22.148	20.0764	28.4177	29.1817	27.2907	22.3599	19.9619	19.7999	24.8874	22.3565	19.9235	23.1736	18.1013	18.299	22.2152	20.0661	22.5728	30.6303	21.8954	22.3048	20.0391	28.143	26.3611	27.7437	21.8936	20.1684	27.5817	26.0554	23.3012	22.0351	19.9255	29.3941	25.8681	23.9386	22.273	20.3268	23.5383	30.7234	21.6821	19.7295	23.9375	26.2712
Reni_98DPI_F4	22.4307	28.1067	28.82	22.4504	20.2545	32.2349	21.296	22.2237	20.0578	28.5476	29.0348	27.3622	22.3896	19.9649	19.7027	24.7292	22.3724	19.9904	23.0876	18.212	18.1929	22.3164	20.1286	22.4267	30.8246	21.9347	22.3737	20.0866	27.9586	26.423	27.5266	21.9663	20.1123	27.634	26.1634	23.2907	22.0792	19.9454	29.5344	25.6124	23.9625	22.2055	20.361	23.5309	30.636	21.6155	19.7213	23.8154	26.3256
Reni_98DPI_F5	22.4538	28.8345	27.4152	22.4818	20.1444	31.0787	21.5314	22.1812	20.1278	28.2873	23.8829	28.184	22.2873	19.9883	19.8674	24.777	22.4031	20.0966	23.0752	18.7841	18.9246	22.4659	20.2093	22.919	31.1165	22.6265	22.4982	20.2755	28.4055	27.141	28.6273	22.2268	20.2341	27.1063	25.9716	24.4952	22.1186	20.1005	29.0253	25.9451	23.8798	22.461	20.5724	23.352	30.4369	21.7862	19.7716	23.6075	26.407
Reni_98DPI_F5	22.3266	28.83	27.7433	22.4718	20.1313	30.9064	21.5981	22.2573	20.1419	28.4722	23.928	27.9751	22.2824	19.9607	19.9409	24.6999	22.4419	20.1067	23.1242	18.8332	18.8145	22.3225	20.1863	22.9711	30.983	22.6795	22.5333	20.2588	28.4885	27.0585	28.2145	22.1732	20.4055	26.9258	26.1386	24.5699	22.1587	20.1004	29.4093	25.8534	23.9074	22.4692	20.5655	23.3631	30.3343	21.6348	19.7574	23.8425	26.3523
Reni_98DPI_F5	22.4542	28.6549	27.6832	22.4756	20.18	30.9717	21.5434	22.1681	20.0759	28.5208	23.8351	28.1413	22.306	19.984	19.8721	24.6883	22.4328	20.1076	23.2348	18.7152	18.9719	22.3477	20.2207	23.0826	31.0068	22.6461	22.4467	20.2497	28.4115	27.312	28.463	22.109	20.2351	26.9584	26.0735	24.5797	22.1145	20.0659	29.368	25.8725	23.9005	22.336	20.5562	23.3032	30.0848	21.8223	19.8202	23.6952	26.5561
Reni_98DPI_F6	22.5579	28.0659	27.4948	21.9013	19.9458	30.9268	20.4098	21.7335	19.8547	27.9912	27.5043	27.8774	21.7291	19.7292	19.8106	24.4356	21.8097	19.816	23.4736	18.3944	18.4926	21.8885	20.0216	23.0886	30.9808	22.3123	22.0277	20.0238	28.0129	26.6816	27.9734	21.7387	20.1463	27.7725	26.1694	23.0795	21.6924	19.914	29.7912	25.8925	24.2285	21.9197	20.2572	23.9729	31.9643	21.2091	19.8177	23.8647	26.0468
Reni_98DPI_F6	22.3494	27.8702	27.4477	21.975	19.9788	31.264	20.3936	21.6821	19.8768	28.1987	27.4557	27.8734	21.7468	19.7474	19.7789	24.4813	21.848	19.7383	23.5395	18.4353	18.5808	21.8775	19.9961	22.9708	31.0235	22.2685	22.0145	20.0706	28.0446	26.6151	28.0347	21.7241	20.0704	27.7225	26.1006	22.8822	21.7261	19.9122	29.7511	25.6654	24.2381	21.8765	20.2372	23.9701	31.3711	21.2192	19.6944	23.6532	25.9996
Reni_98DPI_F6	22.3692	27.7011	27.4768	21.8348	19.9591	31.3438	20.423	21.6788	19.7942	28.1691	27.5776	27.8146	21.7282	19.7104	19.7858	24.3832	21.7479	19.8995	23.5152	18.3222	18.5099	21.8203	19.9932	22.9962	31.3266	22.2287	21.9474	19.9901	27.9842	26.5187	27.9391	21.7025	20.0805	27.5613	26.1201	22.9237	21.6819	19.8434	29.6392	25.6908	24.1735	21.8751	20.2903	23.9926	31.0939	21.2434	19.6532	23.8337	25.992
Note: The Ct values in the red squares were excluded in 2ΔΔCt calculations as they are largely deviating (difference between Ct values > 0.5-1 Ct) from the other replicate's Ct values.
[truncated: 8 more columns]

## Sheet: ccl9
Gene	Condition	Fish	R1	R2	R3	Average Ct	SD	Ref1 - etif3d (R1)	Ref1 - etif3d (R2)	Ref1 - etif3d (R3)	Average HKG Ct	SD	(Ct gene - Ct HKG)	ddCt=dCt treated group - Ave dCt control group	Fold change	Log2	Average	SD		R1, R2, and R3 are technical replicates
ccl19	Control_28	F1	23.1203	23.2151	23.1647	23.1667	0.0273824	22.1554	22.1054	22.3	22.1869	0.0583409	0.97979	0.0368453	0.974784	-0.0368453	7.63278e-17	0.211156		HKG: House Keeping Gene
	Control_28	F2	22.5453	22.6834	22.575	22.6013	0.0419692	22.1723	22.0655	22.1607	22.1328	0.0338246	0.468443	-0.474502	1.38944	0.474502
	Control_28	F3	22.5218	22.6121	22.5039	22.5459	0.0334885	21.8347	21.8149	21.7893	21.813	0.0131398	0.732943	-0.210001	1.15669	0.210001
	Control_28	F4	22.3399	22.3671	22.4352	22.3807	0.0283488	21.8003	21.8919	21.827	21.8398	0.0271946	0.540965	-0.401979	1.32132	0.401979
	Control_28	F5	24.0606	23.9659	24.0932	24.0399	0.0381622	22.1802	22.11	22.1631	22.1511	0.0211318	1.8888	0.945854	0.519122	-0.945854
	Control_28	F6	22.9451	22.9986	22.9579	22.9672	0.0161259	21.8845	21.968	21.9089	21.9205	0.0248038	1.04673	0.103782	0.93059	-0.103782
	Reni_28	F1	21.751	21.7746	21.7669	21.7642	0.00693661	21.9669	21.9733	21.9713	21.9705	0.00188283	-0.206336	-1.14928	2.21803	1.14928	0.224294	0.253988
	Reni_28	F2	22.2342	22.2848	22.3034	22.2741	0.0206803	22.0012	22.1342	22.0336	22.0563	0.0400589	0.217817	-0.725127	1.65305	0.725127
	Reni_28	F3	22.958	22.8469	22.9033	22.9028	0.0320766	22.0709	22.1601	21.9957	22.0756	0.0475307	0.827198	-0.115746	1.08354	0.115746
	Reni_28	F4	23.012	23.1618	23.0312	23.0683	0.0470607	21.5475	21.5579	21.48	21.5285	0.0244093	1.53983	0.596885	0.66118	-0.596885
	Reni_28	F5	23.0876	23.1378	23.305	23.1768	0.0657086	22.1506	22.0186	22.1635	22.1109	0.046306	1.06591	0.122968	0.918296	-0.122968
	Reni_28	F6	23.8802	23.814	23.957	23.8838	0.0413229	23.0725	22.967	23.0094	23.0163	0.030636	0.867482	-0.0754626	1.0537	0.0754626
	Control_98	F1	24.416	24.2588	24.4143	24.3631	0.0521193	22.1781	21.9823	21.9722	22.0442	0.0670254	2.31886	1.61334	0.326841	-1.61334	0	0.352663
	Control_98	F2	23.2376	23.294		23.2658	0.0282393	22.2456	22.3706	22.2009	22.2724	0.0507893	0.993431	0.287911	0.819087	-0.287911
	Control_98	F3	21.7159	21.8268	21.8927	21.8118	0.051592	21.8881	21.8524	21.964	21.9015	0.0329123	-0.089735	-0.795255	1.73538	0.795255
	Control_98	F4	22.5357	22.5169	22.5342	22.5289	0.00601236	22.3022	22.1692	22.2762	22.2492	0.0407071	0.279712	-0.425808	1.34332	0.425808
	Control_98	F5	22.564	22.5968	22.5215	22.5608	0.0217978	22.2197	22.2147	22.1892	22.2079	0.00944026	0.352903	-0.352617	1.27687	0.352617
	Control_98	F6	22.5451	22.5089	22.5286	22.5275	0.0104681	22.1748	22.1037	22.1703	22.1496	0.0230017	0.377949	-0.327571	1.2549	0.327571
	Reni_98	F1	23.1551	23.1918	23.0815	23.1428	0.032439	22.5337	22.6057	22.554	22.5645	0.0214238	0.578314	-0.127206	1.09218	0.127206	0.456957	0.133687
	Reni_98	F2	22.502	22.5055	22.5139	22.5071	0.00352957	21.9818	21.9792	21.9404	21.9671	0.0133931	0.539964	-0.165556	1.1216	0.165556
	Reni_98	F3	21.5447	21.5897	21.384	21.5061	0.0624566	21.5551	21.5732	21.5776	21.5686	0.0068718	-0.062472	-0.767992	1.7029	0.767992
	Reni_98	F4	22.3604	22.3781	22.4307	22.3897	0.0211104	22.3927	22.3902	22.4504	22.4111	0.0196555	-0.0213731	-0.726893	1.65507	0.726893
	Reni_98	F5	22.4538	22.3266	22.4542	22.4115	0.0424568	22.4818	22.4718	22.4756	22.4764	0.00293706	-0.0648727	-0.770393	1.70573	0.770393
	Reni_98	F6	22.5579	22.3494	22.3692	22.4255	0.0664385	21.9013	21.975	21.8348	21.9037	0.040477	0.521816	-0.183704	1.1358	0.183704
Gene	Condition	Fish	R1	R2	R3	Average Ct	SD	Ref1 - pabpc1_b (R1)	Ref1 - pabpc1_b (R2)	Ref1 - pabpc1_b (R3)	Average HKG Ct	SD	(Ct gene - Ct HKG)	ddCt=dCt treated group - Ave dCt control group	Fold change	Log2	Average	SD
ccl19	Control_28	F1	23.1203	23.2151	23.1647	23.1667	0.0273824	20.0177	20.0157	20.1055	20.0463	0.0296221	3.1204	0.128587	0.914727	-0.128587	1.82724e-16	0.240809
	Control_28	F2	22.5453	22.6834	22.575	22.6013	0.0419692	19.9942	20.0172	20.0235	20.0116	0.00892043	2.58964	-0.402172	1.3215	0.402172
	Control_28	F3	22.5218	22.6121	22.5039	22.5459	0.0334885	19.7986	19.8203	19.784	19.801	0.0105382	2.74497	-0.246835	1.1866	0.246835
	Control_28	F4	22.3399	22.3671	22.4352	22.3807	0.0283488	20.045	20.0129	19.975	20.011	0.020247	2.36977	-0.622041	1.53905	0.622041
	Control_28	F5	24.0606	23.9659	24.0932	24.0399	0.0381622	20.0004	20.0465	19.9435	19.9968	0.0297875	4.0431	1.0513	0.482535	-1.0513
	Control_28	F6	22.9451	22.9986	22.9579	22.9672	0.0161259	19.7901	19.9273	19.9352	19.8842	0.0470836	3.08297	0.091166	0.938764	-0.091166
	Reni_28	F1	21.751	21.7746	21.7669	21.7642	0.00693661	20.0293	20.0403	19.9574	20.009	0.025987	1.75519	-1.23662	2.35646	1.23662	0.144211	0.285245
	Reni_28	F2	22.2342	22.2848	22.3034	22.2741	0.0206803	19.9079	19.9338	19.992	19.9446	0.0248473	2.32954	-0.662264	1.58256	0.662264
	Reni_28	F3	22.958	22.8469	22.9033	22.9028	0.0320766	20.0457	20.1217	20.0437	20.0703	0.0256648	2.83243	-0.159383	1.11681	0.159383
	Reni_28	F4	23.012	23.1618	23.0312	23.0683	0.0470607	19.4739	19.4465	19.4516	19.4573	0.0084008	3.61099	0.619177	0.651042	-0.619177
	Reni_28	F5	23.0876	23.1378	23.305	23.1768	0.0657086	19.7124	19.794	19.8558	19.7874	0.0415268	3.38936	0.397549	0.759147	-0.397549
	Reni_28	F6	23.8802	23.814	23.957	23.8838	0.0413229	20.7429	20.6908	20.7134	20.7157	0.0150867	3.16808	0.176273	0.884986	-0.176273
	Control_98	F1	24.416	24.2588	24.4143	24.3631	0.0521193	19.9513	19.9644	19.9593	19.9583	0.00380137	4.40475	1.54217	0.343367	-1.54217	1.29526e-16	0.340521
	Control_98	F2	23.2376	23.294		23.2658	0.0282393	20.0144	20.1342	20.1465	20.0984	0.0421373	3.16743	0.304852	0.809525	-0.304852
	Control_98	F3	21.7159	21.8268	21.8927	21.8118	0.051592	19.7253	19.7267	19.7689	19.7403	0.0143148	2.07145	-0.791129	1.73043	0.791129
	Control_98	F4	22.5357	22.5169	22.5342	22.5289	0.00601236	19.9622	20.0969	20.0841	20.0477	0.0429138	2.48122	-0.381355	1.30256	0.381355
	Control_98	F5	22.564	22.5968	22.5215	22.5608	0.0217978	19.9663	19.9706	19.9729	19.9699	0.00192778	2.59083	-0.271744	1.20727	0.271744
	Control_98	F6	22.5451	22.5089	22.5286	22.5275	0.0104681	20.1343	20.0752	19.9937	20.0678	0.0407526	2.45978	-0.4028	1.32207	0.4028
	Reni_98	F1	23.1551	23.1918	23.0815	23.1428	0.032439	19.9911	19.966	20.1066	20.0212	0.0432958	3.12155	0.258967	0.835686	-0.258967	0.426407	0.153911
	Reni_98	F2	22.502	22.5055	22.5139	22.5071	0.00352957	20.0005	19.976	19.9697	19.9821	0.00938042	2.52504	-0.337543	1.2636	0.337543
	Reni_98	F3	21.5447	21.5897	21.384	21.5061	0.0624566	19.4854	19.4982	19.3186	19.4341	0.0578372	2.07207	-0.790505	1.72968	0.790505
	Reni_98	F4	22.3604	22.3781	22.4307	22.3897	0.0211104	20.1476	20.2437	20.2545	20.2152	0.0339925	2.17445	-0.688129	1.61119	0.688129
	Reni_98	F5	22.4538	22.3266	22.4542	22.4115	0.0424568	20.1444	20.1313	20.18	20.1519	0.0145459	2.25964	-0.602943	1.51881	0.602943
	Reni_98	F6	22.5579	22.3494	22.3692	22.4255	0.0664385	19.9458	19.9788	19.9591	19.9612	0.00960522	2.46429	-0.398291	1.31795	0.398291
Gene	Condition	Fish	With etif3d	With pabpc1_b	Average	Final average	Final SD		Gene	Condition	Mean of 2dCt	SD
ccl19	Control_28	F1	-0.0368453	-0.128587	-0.0827161	1.38778e-16	0.22509		ccl9	Contrl_28	1.38778e-16	0.22509
	Control_28	F2	0.474502	0.402172	0.438337					Reni_28	0.184253	0.2683
	Control_28	F3	0.210001	0.246835	0.228418					Control_98	1.0177e-16	0.346411
	Control_28	F4	0.401979	0.622041	0.51201					Reni_98	0.441682	0.136761
	Control_28	F5	-0.945854	-1.0513	-0.998575
	Control_28	F6	-0.103782	-0.091166	-0.0974742
	Reni_28	F1	1.14928	1.23662	1.19295	0.184253	0.2683
	Reni_28	F2	0.725127	0.662264	0.693696
	Reni_28	F3	0.115746	0.159383	0.137565
	Reni_28	F4	-0.596885	-0.619177	-0.608031
	Reni_28	F5	-0.122968	-0.397549	-0.260259
	Reni_28	F6	0.0754626	-0.176273	-0.0504053
	Control_98	F1	-1.61334	-1.54217	-1.57776	1.0177e-16	0.346411
	Control_98	F2	-0.287911	-0.304852	-0.296381
	Control_98	F3	0.795255	0.791129	0.793192
	Control_98	F4	0.425808	0.381355	0.403582
	Control_98	F5	0.352617	0.271744	0.31218
	Control_98	F6	0.327571	0.4028	0.365186
	Reni_98	F1	0.127206	-0.258967	-0.0658805	0.441682	0.136761
	Reni_98	F2	0.165556	0.337543	0.25155
	Reni_98	F3	0.767992	0.790505	0.779249
	Reni_98	F4	0.726893	0.688129	0.707511
	Reni_98	F5	0.770393	0.602943	0.686668
	Reni_98	F6	0.183704	0.398291	0.290997

## Sheet: cox2
Gene	Condition	Fish	R1	R2	R3	Average Ct	SD	Ref1 - etif3d (R1)	Ref1 - etif3d (R2)	Ref1 - etif3d (R3)	Average HKG Ct	SD	(Ct gene - Ct HKG)	ddCt=dCt treated group - Ave dCt control group	Fold change	Log2	Average	SD		R1, R2, and R3 are technical replicates
cox2	Control_28	F1	28.7293	28.5969	28.7607	28.6956	0.0501917	22.1554	22.1054	22.3	22.1869	0.0583409	6.50873	-0.245878	1.18581	0.245878	-5.78241e-16	0.184661		HKG: House Keeping Gene
	Control_28	F2	28.7546	28.9	28.7431	28.7992	0.0505092	22.1723	22.0655	22.1607	22.1328	0.0338246	6.66639	-0.0882245	1.06306	0.0882245
	Control_28	F3	28.4501	28.4526	28.4481	28.4503	0.00129641	21.8347	21.8149	21.7893	21.813	0.0131398	6.63728	-0.117331	1.08473	0.117331
	Control_28	F4	29.2971	29.7212	29.4737	29.4973	0.122983	21.8003	21.8919	21.827	21.8398	0.0271946	7.65755	0.902936	0.534797	-0.902936
	Control_28	F5	28.3468	28.6901	28.676	28.571	0.112158	22.1802	22.11	22.1631	22.1511	0.0211318	6.41987	-0.334746	1.26116	0.334746
	Control_28	F6	28.3885	28.7281	28.5583	28.5583	0.0980571	21.8845	21.968	21.9089	21.9205	0.0248038	6.63785	-0.116757	1.08429	0.116757
	Reni_28	F1	30.0675	30.1079	30.4352	30.2036	0.11643	21.9669	21.9733	21.9713	21.9705	0.00188283	8.23306	1.47844	0.358875	-1.47844	-1.23713	0.602816
	Reni_28	F2	28.246	28.2339	28.2029	28.2276	0.0128119	22.0012	22.1342	22.0336	22.0563	0.0400589	6.17129	-0.583322	1.4983	0.583322
	Reni_28	F3	28.2679	28.433	28.8906	28.5305	0.186267	22.0709	22.1601	21.9957	22.0756	0.0475307	6.45493	-0.299677	1.23087	0.299677
	Reni_28	F4	30.5986	31.011	30.0458	30.5518	0.279619	21.5475	21.5579	21.48	21.5285	0.0244093	9.02331	2.2687	0.207516	-2.2687
	Reni_28	F5	32.0957	32.6889	31.5977	32.1274	0.315419	22.1506	22.0186	22.1635	22.1109	0.046306	10.0166	3.26195	0.104245	-3.26195
	Reni_28	F6	31.3409	30.8445	31.0173	31.0676	0.145491	23.0725	22.967	23.0094	23.0163	0.030636	8.05131	1.29669	0.407058	-1.29669
	Control_98	F1	30.2853	30.7026	30.5583	30.5154	0.122352	22.1781	21.9823	21.9722	22.0442	0.0670254	8.47122	0.613076	0.653801	-0.613076	3.33067e-16	0.546691
	Control_98	F2	27.9081		27.9914	27.9497	0.0416756	22.2456	22.3706	22.2009	22.2724	0.0507893	5.67737	-2.18078	4.53399	2.18078
	Control_98	F3	28.9785	28.9952	28.9036	28.9591	0.0281614	21.8881	21.8524	21.964	21.9015	0.0329123	7.05756	-0.800587	1.74181	0.800587
	Control_98	F4		30.0508	29.8822	29.9665	0.0843143	22.3022	22.1692	22.2762	22.2492	0.0407071	7.71726	-0.140887	1.10258	0.140887
	Control_98	F5	31.256	31.1779	31.1879	31.2073	0.0245563	22.2197	22.2147	22.1892	22.2079	0.00944026	8.99941	1.14126	0.453363	-1.14126
	Control_98	F6	31.4876	31.3652	31.2742	31.3757	0.061811	22.1748	22.1037	22.1703	22.1496	0.0230017	9.22607	1.36792	0.38745	-1.36792
	Reni_98	F1	28.3936	28.406	28.3008	28.3668	0.0331883	22.5337	22.6057	22.554	22.5645	0.0214238	5.80235	-2.0558	4.15773	2.0558	1.90289	0.433255
	Reni_98	F2	26.4348	26.3185	26.3727	26.3753	0.0336053	21.9818	21.9792	21.9404	21.9671	0.0133931	4.40818	-3.44997	10.9281	3.44997
	Reni_98	F3	29.2212	29.2439	29.2617	29.2423	0.0117132	21.5551	21.5732	21.5776	21.5686	0.0068718	7.67368	-0.184464	1.13639	0.184464
	Reni_98	F4	27.9271	27.9249	28.1067	27.9863	0.0602358	22.3927	22.3902	22.4504	22.4111	0.0196555	5.5752	-2.28295	4.86671	2.28295
	Reni_98	F5	28.8345	28.83	28.6549	28.7732	0.0591266	22.4818	22.4718	22.4756	22.4764	0.00293706	6.29675	-1.5614	2.9514	1.5614
	Reni_98	F6	28.0659	27.8702	27.7011	27.8791	0.105399	21.9013	21.975	21.8348	21.9037	0.040477	5.97539	-1.88276	3.68779	1.88276
Gene	Condition	Fish	R1	R2	R3	Average Ct	SD	Ref1 - pabpc1_b (R1)	Ref1 - pabpc1_b (R2)	Ref1 - pabpc1_b (R3)	Average HKG Ct	SD	(Ct gene - Ct HKG)	ddCt=dCt treated group - Ave dCt control group	Fold change	Log2	Average	SD
cox2	Control_28	F1	28.7293	28.5969	28.7607	28.6956	0.0501917	20.0177	20.0157	20.1055	20.0463	0.0296221	8.64934	-0.154136	1.11276	0.154136	1.13335e-15	0.139453
	Control_28	F2	28.7546	28.9	28.7431	28.7992	0.0505092	19.9942	20.0172	20.0235	20.0116	0.00892043	8.78758	-0.0158953	1.01108	0.0158953
	Control_28	F3	28.4501	28.4526	28.4481	28.4503	0.00129641	19.7986	19.8203	19.784	19.801	0.0105382	8.64931	-0.154164	1.11278	0.154164
	Control_28	F4	29.2971	29.7212	29.4737	29.4973	0.122983	20.045	20.0129	19.975	20.011	0.020247	9.48635	0.682874	0.622923	-0.682874
	Control_28	F5	28.3468	28.6901	28.676	28.571	0.112158	20.0004	20.0465	19.9435	19.9968	0.0297875	8.57417	-0.229305	1.17227	0.229305
	Control_28	F6	28.3885	28.7281	28.5583	28.5583	0.0980571	19.7901	19.9273	19.9352	19.8842	0.0470836	8.6741	-0.129374	1.09382	0.129374
	Reni_28	F1	30.0675	30.1079	30.4352	30.2036	0.11643	20.0293	20.0403	19.9574	20.009	0.025987	10.1946	1.39111	0.381273	-1.39111	-1.31721	0.634217
	Reni_28	F2	28.246	28.2339	28.2029	28.2276	0.0128119	19.9079	19.9338	19.992	19.9446	0.0248473	8.28302	-0.520459	1.43441	0.520459
	Reni_28	F3	28.2679	28.433	28.8906	28.5305	0.186267	20.0457	20.1217	20.0437	20.0703	0.0256648	8.46016	-0.343313	1.26867	0.343313
	Reni_28	F4	30.5986	31.011	30.0458	30.5518	0.279619	19.4739	19.4465	19.4516	19.4573	0.0084008	11.0945	2.291	0.204335	-2.291
	Reni_28	F5	32.0957	32.6889	31.5977	32.1274	0.315419	19.7124	19.794	19.8558	19.7874	0.0415268	12.34	3.53653	0.0861785	-3.53653
	Reni_28	F6	31.3409	30.8445	31.0173	31.0676	0.145491	20.7429	20.6908	20.7134	20.7157	0.0150867	10.3519	1.54843	0.341882	-1.54843
	Control_98	F1	30.2853	30.7026	30.5583	30.5154	0.122352	19.9513	19.9644	19.9593	19.9583	0.00380137	10.5571	0.54191	0.686861	-0.54191	0	0.541115
	Control_98	F2	27.9081		27.9914	27.9497	0.0416756	20.0144	20.1342	20.1465	20.0984	0.0421373	7.85137	-2.16384	4.48106	2.16384
	Control_98	F3	28.9785	28.9952	28.9036	28.9591	0.0281614	19.7253	19.7267	19.7689	19.7403	0.0143148	9.21875	-0.79646	1.73683	0.79646
	Control_98	F4		30.0508	29.8822	29.9665	0.0843143	19.9622	20.0969	20.0841	20.0477	0.0429138	9.91877	-0.0964334	1.06913	0.0964334
	Control_98	F5	31.256	31.1779	31.1879	31.2073	0.0245563	19.9663	19.9706	19.9729	19.9699	0.00192778	11.2373	1.22213	0.428648	-1.22213
	Control_98	F6	31.4876	31.3652	31.2742	31.3757	0.061811	20.1343	20.0752	19.9937	20.0678	0.0407526	11.3079	1.29269	0.40819	-1.29269
	Reni_98	F1	28.3936	28.406	28.3008	28.3668	0.0331883	19.9911	19.966	20.1066	20.0212	0.0432958	8.34558	-1.66962	3.18132	1.66962	1.87234	0.458019
	Reni_98	F2	26.4348	26.3185	26.3727	26.3753	0.0336053	20.0005	19.976	19.9697	19.9821	0.00938042	6.39325	-3.62196	12.3117	3.62196
	Reni_98	F3	29.2212	29.2439	29.2617	29.2423	0.0117132	19.4854	19.4982	19.3186	19.4341	0.0578372	9.80823	-0.206977	1.15427	0.206977
	Reni_98	F4	27.9271	27.9249	28.1067	27.9863	0.0602358	20.1476	20.2437	20.2545	20.2152	0.0339925	7.77102	-2.24418	4.73769	2.24418
	Reni_98	F5	28.8345	28.83	28.6549	28.7732	0.0591266	20.1444	20.1313	20.18	20.1519	0.0145459	8.62126	-1.39395	2.62797	1.39395
	Reni_98	F6	28.0659	27.8702	27.7011	27.8791	0.105399	19.9458	19.9788	19.9591	19.9612	0.00960522	7.91786	-2.09735	4.27921	2.09735
Gene	Condition	Fish	With etif3d	With pabpc1_b	Average	Final average	Final SD
cox2	Control_28	F1	0.245878	0.154136	0.200007	2.86808e-16	0.161712
	Control_28	F2	0.0882245	0.0158953	0.0520599
	Control_28	F3	0.117331	0.154164	0.135747
	Control_28	F4	-0.902936	-0.682874	-0.792905
	Control_28	F5	0.334746	0.229305	0.282025
	Control_28	F6	0.116757	0.129374	0.123065
	Reni_28	F1	-1.47844	-1.39111	-1.43478	-1.27717	0.617946
	Reni_28	F2	0.583322	0.520459	0.55189
	Reni_28	F3	0.299677	0.343313	0.321495
	Reni_28	F4	-2.2687	-2.291	-2.27985
	Reni_28	F5	-3.26195	-3.53653	-3.39924
	Reni_28	F6	-1.29669	-1.54843	-1.42256
	Control_98	F1	-0.613076	-0.54191	-0.577493	0	0.543761
	Control_98	F2	2.18078	2.16384	2.17231
	Control_98	F3	0.800587	0.79646	0.798524
	Control_98	F4	0.140887	0.0964334	0.11866
	Control_98	F5	-1.14126	-1.22213	-1.1817
	Control_98	F6	-1.36792	-1.29269	-1.3303
	Reni_98	F1	2.0558	1.66962	1.86271	1.88761	0.443473
	Reni_98	F2	3.44997	3.62196	3.53596
	Reni_98	F3	0.184464	0.206977	0.19572
	Reni_98	F4	2.28295	2.24418	2.26356
	Reni_98	F5	1.5614	1.39395	1.47767
	Reni_98	F6	1.88276	2.09735	1.99005

## Sheet: hamp
Gene	Condition	Fish	R1	R2	R3	Average Ct	SD	Ref1 - etif3d (R1)	Ref1 - etif3d (R2)	Ref1 - etif3d (R3)	Average HKG Ct	SD	(Ct gene - Ct HKG)	ddCt=dCt treated group - Ave dCt control group	Fold change	Log2	Average	SD		R1, R2, and R3 are technical replicates
hamp	Control_28	F1	29.9654	29.7761	30.2904	30.0106	0.15019	22.1554	22.1054	22.3	22.1869	0.0583409	7.82375	0.467255	0.723339	-0.467255	2.77556e-16	0.173129		HKG: House Keeping Gene
	Control_28	F2	28.9623	28.9884	28.837	28.9292	0.0467404	22.1723	22.0655	22.1607	22.1328	0.0338246	6.79641	-0.560076	1.47435	0.560076
	Control_28	F3	29.0923	29.2652	28.9694	29.109	0.0858041	21.8347	21.8149	21.7893	21.813	0.0131398	7.29601	-0.0604813	1.04281	0.0604813
	Control_28	F4	28.8214	28.6987	28.8023	28.7741	0.0381085	21.8003	21.8919	21.827	21.8398	0.0271946	6.93437	-0.422122	1.3399	0.422122
	Control_28	F5	29.7063	29.8401	29.541	29.6958	0.0864981	22.1802	22.11	22.1631	22.1511	0.0211318	7.54471	0.188219	0.877688	-0.188219
	Control_28	F6	29.6695	29.6079	29.715	29.6641	0.0310542	21.8845	21.968	21.9089	21.9205	0.0248038	7.74369	0.387204	0.76461	-0.387204
	Reni_28	F1	22.3505	22.3969	22.3233	22.3569	0.0215007	21.9669	21.9733	21.9713	21.9705	0.00188283	0.386403	-6.97009	125.373	6.97009	5.87435	0.615422
	Reni_28	F2	21.8434	21.6997	21.8679	21.8037	0.052471	22.0012	22.1342	22.0336	22.0563	0.0400589	-0.252622	-7.60911	195.241	7.60911
	Reni_28	F3	25.9709	25.9613	25.9675	25.9666	0.00280326	22.0709	22.1601	21.9957	22.0756	0.0475307	3.89102	-3.46547	11.0461	3.46547
	Reni_28	F4	23.966	23.9355	23.8919	23.9311	0.0215003	21.5475	21.5579	21.48	21.5285	0.0244093	2.40266	-4.95383	30.9921	4.95383
	Reni_28	F5	22.8582	22.9414	22.9273	22.909	0.0257087	22.1506	22.0186	22.1635	22.1109	0.046306	0.798087	-6.5584	94.2489	6.5584
	Reni_28	F6	24.6427	24.7076	24.7004	24.6836	0.0205249	23.0725	22.967	23.0094	23.0163	0.030636	1.66727	-5.68922	51.597	5.68922
	Control_98	F1	30.0507		29.9715	30.0111	0.0396137	22.1781	21.9823	21.9722	22.0442	0.0670254	7.96688	1.51627	0.349588	-1.51627	-2.59052e-16	0.790654
	Control_98	F2	28.9722	28.7711	28.9084	28.8839	0.0593375	22.2456	22.3706	22.2009	22.2724	0.0507893	6.61151	0.160908	0.894462	-0.160908
	Control_98	F3	24.7301	24.6784	24.7926	24.7337	0.0330017	21.8881	21.8524	21.964	21.9015	0.0329123	2.83218	-3.61842	12.2816	3.61842
	Control_98	F4	29.7048	29.8392	29.7483	29.7641	0.0395857	22.3022	22.1692	22.2762	22.2492	0.0407071	7.51488	1.06428	0.478211	-1.06428
	Control_98	F5	29.924	30.2368	29.9909	30.0506	0.0951023	22.2197	22.2147	22.1892	22.2079	0.00944026	7.84271	1.39211	0.381007	-1.39211
	Control_98	F6	28.1055	28.0364	28.1132	28.085	0.0244184	22.1748	22.1037	22.1703	22.1496	0.0230017	5.93545	-0.515151	1.42914	0.515151
	Reni_98	F1	28.9899	29.3453	29.0961	29.1437	0.105312	22.5337	22.6057	22.554	22.5645	0.0214238	6.57928	0.12868	0.914668	-0.12868	0.284266	0.359417
	Reni_98	F2	27.8716	27.6766	27.7696	27.7726	0.0563103	21.9818	21.9792	21.9404	21.9671	0.0133931	5.80548	-0.645119	1.56387	0.645119
	Reni_98	F3	29.2463	29.1624	29.1933	29.2006	0.0244998	21.5551	21.5732	21.5776	21.5686	0.0068718	7.63203	1.18143	0.440915	-1.18143
	Reni_98	F4	28.6452	28.5908	28.82	28.6854	0.0691353	22.3927	22.3902	22.4504	22.4111	0.0196555	6.27428	-0.176321	1.13	0.176321
	Reni_98	F5	27.4152	27.7433	27.6832	27.6139	0.100846	22.4818	22.4718	22.4756	22.4764	0.00293706	5.13752	-1.31308	2.48472	1.31308
	Reni_98	F6	27.4948	27.4477	27.4768	27.4731	0.0137027	21.9013	21.975	21.8348	21.9037	0.040477	5.56942	-0.881186	1.84189	0.881186
Gene	Condition	Fish	R1	R2	R3	Average Ct	SD	Ref1 - pabpc1_b (R1)	Ref1 - pabpc1_b (R2)	Ref1 - pabpc1_b (R3)	Average HKG Ct	SD	(Ct gene - Ct HKG)	ddCt=dCt treated group - Ave dCt control group	Fold change	Log2	Average	SD
hamp	Control_28	F1	29.9654	29.7761	30.2904	30.0106	0.15019	20.0177	20.0157	20.1055	20.0463	0.0296221	9.96435	0.558997	0.678774	-0.558997	1.17499e-15	0.1999
	Control_28	F2	28.9623	28.9884	28.837	28.9292	0.0467404	19.9942	20.0172	20.0235	20.0116	0.00892043	8.91761	-0.487746	1.40225	0.487746
	Control_28	F3	29.0923	29.2652	28.9694	29.109	0.0858041	19.7986	19.8203	19.784	19.801	0.0105382	9.30804	-0.0973147	1.06978	0.0973147
	Control_28	F4	28.8214	28.6987	28.8023	28.7741	0.0381085	20.045	20.0129	19.975	20.011	0.020247	8.76317	-0.642184	1.56069	0.642184
	Control_28	F5	29.7063	29.8401	29.541	29.6958	0.0864981	20.0004	20.0465	19.9435	19.9968	0.0297875	9.69902	0.293661	0.815829	-0.293661
	Control_28	F6	29.6695	29.6079	29.715	29.6641	0.0310542	19.7901	19.9273	19.9352	19.8842	0.0470836	9.77994	0.374587	0.771326	-0.374587
	Reni_28	F1	22.3505	22.3969	22.3233	22.3569	0.0215007	20.0293	20.0403	19.9574	20.009	0.025987	2.34793	-7.05743	133.198	7.05743	5.79427	0.605482
	Reni_28	F2	21.8434	21.6997	21.8679	21.8037	0.052471	19.9079	19.9338	19.992	19.9446	0.0248473	1.85911	-7.54625	186.916	7.54625
	Reni_28	F3	25.9709	25.9613	25.9675	25.9666	0.00280326	20.0457	20.1217	20.0437	20.0703	0.0256648	5.89625	-3.5091	11.3853	3.5091
	Reni_28	F4	23.966	23.9355	23.8919	23.9311	0.0215003	19.4739	19.4465	19.4516	19.4573	0.0084008	4.47382	-4.93154	30.5169	4.93154
	Reni_28	F5	22.8582	22.9414	22.9273	22.909	0.0257087	19.7124	19.794	19.8558	19.7874	0.0415268	3.12153	-6.28382	77.9147	6.28382
	Reni_28	F6	24.6427	24.7076	24.7004	24.6836	0.0205249	20.7429	20.6908	20.7134	20.7157	0.0150867	3.96787	-5.43748	43.3356	5.43748
	Control_98	F1	30.0507		29.9715	30.0111	0.0396137	19.9513	19.9644	19.9593	19.9583	0.00380137	10.0528	1.44511	0.367265	-1.44511	1.14723e-15	0.794368
	Control_98	F2	28.9722	28.7711	28.9084	28.8839	0.0593375	20.0144	20.1342	20.1465	20.0984	0.0421373	8.78551	0.177849	0.88402	-0.177849
	Control_98	F3	24.7301	24.6784	24.7926	24.7337	0.0330017	19.7253	19.7267	19.7689	19.7403	0.0143148	4.99336	-3.6143	12.2465	3.6143
	Control_98	F4	29.7048	29.8392	29.7483	29.7641	0.0395857	19.9622	20.0969	20.0841	20.0477	0.0429138	9.71639	1.10873	0.463701	-1.10873
	Control_98	F5	29.924	30.2368	29.9909	30.0506	0.0951023	19.9663	19.9706	19.9729	19.9699	0.00192778	10.0806	1.47299	0.360236	-1.47299
	Control_98	F6	28.1055	28.0364	28.1132	28.085	0.0244184	20.1343	20.0752	19.9937	20.0678	0.0407526	8.01728	-0.590379	1.50564	0.590379
	Reni_98	F1	28.9899	29.3453	29.0961	29.1437	0.105312	19.9911	19.966	20.1066	20.0212	0.0432958	9.12251	0.514852	0.699865	-0.514852	0.253717	0.383914
	Reni_98	F2	27.8716	27.6766	27.7696	27.7726	0.0563103	20.0005	19.976	19.9697	19.9821	0.00938042	7.79055	-0.817106	1.76187	0.817106
	Reni_98	F3	29.2463	29.1624	29.1933	29.2006	0.0244998	19.4854	19.4982	19.3186	19.4341	0.0578372	9.76657	1.15891	0.447849	-1.15891
	Reni_98	F4	28.6452	28.5908	28.82	28.6854	0.0691353	20.1476	20.2437	20.2545	20.2152	0.0339925	8.4701	-0.137557	1.10004	0.137557
	Reni_98	F5	27.4152	27.7433	27.6832	27.6139	0.100846	20.1444	20.1313	20.18	20.1519	0.0145459	7.46203	-1.14563	2.21243	1.14563
	Reni_98	F6	27.4948	27.4477	27.4768	27.4731	0.0137027	19.9458	19.9788	19.9591	19.9612	0.00960522	7.51189	-1.09577	2.13728	1.09577
Gene	Condition	Fish	With etif3d	With pabpc1_b	Average	Final average	Final SD
hamp	Control_28	F1	-0.467255	-0.558997	-0.513126	7.30897e-16	0.185322
	Control_28	F2	0.560076	0.487746	0.523911
	Control_28	F3	0.0604813	0.0973147	0.078898
	Control_28	F4	0.422122	0.642184	0.532153
	Control_28	F5	-0.188219	-0.293661	-0.24094
	Control_28	F6	-0.387204	-0.374587	-0.380896
	Reni_28	F1	6.97009	7.05743	7.01376	5.83431	0.609692
	Reni_28	F2	7.60911	7.54625	7.57768
	Reni_28	F3	3.46547	3.5091	3.48729
	Reni_28	F4	4.95383	4.93154	4.94268
	Reni_28	F5	6.5584	6.28382	6.42111
	Reni_28	F6	5.68922	5.43748	5.56335
	Control_98	F1	-1.51627	-1.44511	-1.48069	4.44089e-16	0.79241
	Control_98	F2	-0.160908	-0.177849	-0.169378
	Control_98	F3	3.61842	3.6143	3.61636
	Control_98	F4	-1.06428	-1.10873	-1.08651
	Control_98	F5	-1.39211	-1.47299	-1.43255
	Control_98	F6	0.515151	0.590379	0.552765
	Reni_98	F1	-0.12868	-0.514852	-0.321766	0.268992	0.369064
	Reni_98	F2	0.645119	0.817106	0.731112
	Reni_98	F3	-1.18143	-1.15891	-1.17017
	Reni_98	F4	0.176321	0.137557	0.156939
	Reni_98	F5	1.31308	1.14563	1.22936
	Reni_98	F6	0.881186	1.09577	0.98848

## Sheet: il1b
Gene	Condition	Fish	R1	R2	R3	Average Ct	SD	Ref1 - etif3d (R1)	Ref1 - etif3d (R2)	Ref1 - etif3d (R3)	Average HKG Ct	SD	(Ct gene - Ct HKG)	ddCt=dCt treated group - Ave dCt control group	Fold change	Log2	Average	SD		R1, R2, and R3 are technical replicates
il1b	Control_28	F1	32.4899	32.0698	32.3004	32.2867	0.121471	22.0537	21.9838	22.0898	22.0424	0.0311097	10.2443	-0.0540211	1.03815	0.0540211	-1.11947e-15	0.116174		HKG: House Keeping Gene
	Control_28	F2	31.9397	32.1122	32.3676	32.1398	0.12429	21.961	21.9875	21.9393	21.9626	0.0139286	10.1772	-0.121078	1.08755	0.121078
	Control_28	F3	31.6544		31.618	31.6362	0.0182028	21.7481	21.5135	21.603	21.6215	0.0683497	10.0147	-0.283627	1.21725	0.283627
	Control_28	F4	31.5318	31.5988	31.8767	31.6691	0.105578	21.5408	21.6004	21.676	21.6057	0.0391106	10.0634	-0.234904	1.17683	0.234904
	Control_28	F5	33.2931	32.4219	31.8775	32.5308	0.412255	21.9271	21.973	21.9808	21.9603	0.0167581	10.5705	0.272235	0.828036	-0.272235
	Control_28	F6	32.3506	32.8264	32.431	32.536	0.14706	21.8124	21.8042	21.8323	21.8163	0.008337	10.7197	0.421396	0.746702	-0.421396
	Reni_28	F1	25.215	25.2716	25.3001	25.2622	0.0250124	21.8121	21.81	21.8021	21.8081	0.00303621	3.45415	-6.84415	114.894	6.84415	4.55263	0.549687
	Reni_28	F2	26.8514	26.801	26.8724	26.8416	0.0211733	21.9732	21.8997	21.8558	21.9096	0.0342571	4.93202	-5.36629	41.2489	5.36629
	Reni_28	F3	28.7942	28.6215	28.6948	28.7035	0.0500327	21.8371	21.8621	21.9604	21.8865	0.0376263	6.81701	-3.48129	11.168	3.48129
	Reni_28	F4	27.7518	27.694	27.5629	27.6696	0.0558774	21.3677	21.385	21.3442	21.3657	0.0118418	6.30392	-3.99439	15.9379	3.99439
	Reni_28	F5	28.8729	28.7559	29.227	28.9519	0.141619	21.9324	21.9684	21.8567	21.9191	0.0329235	7.03277	-3.26553	9.61665	3.26553
	Reni_28	F6	28.6999	28.7823	28.6651	28.7157	0.0347476	22.7814	22.7775	22.7859	22.7816	0.00241827	5.93418	-4.36412	20.5936	4.36412
	Control_98	F1	32.1183	31.8351	31.6874	31.8803	0.126421	21.8443	21.7506	21.793	21.796	0.0270787	10.0843	1.16627	0.445573	-1.16627	2.38698e-15	0.615016
	Control_98	F2	32.0658	32.3351	31.934	32.1116	0.118035	22.0314	22.1047	22.0131	22.0497	0.0279827	10.0619	1.14385	0.452549	-1.14385
	Control_98	F3	27.8991	28.1083	28.2251	28.0775	0.0953697	21.771	21.7225	21.7087	21.734	0.0188897	6.34343	-2.57459	5.95701	2.57459
	Control_98	F4	32.181	32.0325	31.9074	32.0403	0.0790616	21.9787	22.0602	21.9809	22.0066	0.026816	10.0337	1.11568	0.461475	-1.11568
	Control_98	F5	30.6702	30.9773	31.2278	30.9584	0.161226	21.9996	21.9297	22.0564	21.9952	0.0366489	8.96318	0.0451651	0.969179	-0.0451651
	Control_98	F6	30.013	29.9949	29.8323	29.9467	0.0574452	21.982	21.977	21.8161	21.9251	0.054482	8.02164	-0.896377	1.86139	0.896377
	Reni_98	F1	31.3861	31.535	31.8834	31.6015	0.147338	22.2857	22.2894	22.2665	22.2805	0.00709564	9.32094	0.402926	0.756323	-0.402926	-0.660402	0.267381
	Reni_98	F2	32.3969	32.5362	32.237	32.39	0.0864456	21.6678	21.6808	21.6632	21.6706	0.00526809	10.7194	1.80143	0.28689	-1.80143
	Reni_98	F3	30.5311	30.7317	30.5717	30.6115	0.0612335	21.2371	21.3174	21.309	21.2878	0.0254999	9.32367	0.405658	0.754892	-0.405658
	Reni_98	F4	31.9932	31.7715	32.2349	31.9998	0.133829	22.0991	22.148	22.2237	22.1569	0.036227	9.84292	0.924902	0.526716	-0.924902
	Reni_98	F5	31.0787	30.9064	30.9717	30.9856	0.0502222	22.1812	22.2573	22.1681	22.2022	0.0278164	8.78342	-0.134599	1.09779	0.134599
	Reni_98	F6	30.9268	31.264	31.3438	31.1782	0.127774	21.7335	21.6821	21.6788	21.6981	0.0177162	9.48011	0.562096	0.677317	-0.562096
Gene	Condition	Fish	R1	R2	R3	Average Ct	SD	Ref1 - pabpc1_b (R1)	Ref1 - pabpc1_b (R2)	Ref1 - pabpc1_b (R3)	Average HKG Ct	SD	(Ct gene - Ct HKG)	ddCt=dCt treated group - Ave dCt control group	Fold change	Log2	Average	SD
il1b	Control_28	F1	32.4899	32.0698	32.3004	32.2867	0.121471	19.9285	19.9742	19.9675	19.9567	0.014252	12.33	0.0522426	0.964436	-0.0522426	1.18424e-15	0.149654
	Control_28	F2	31.9397	32.1122	32.3676	32.1398	0.12429	19.8816	19.91	19.9245	19.9054	0.0125981	12.2344	-0.0433301	1.03049	0.0433301
	Control_28	F3	31.6544		31.618	31.6362	0.0182028	19.6005	19.6794	19.6703	19.6501	0.0249397	11.9861	-0.291633	1.22402	0.291633
	Control_28	F4	31.5318	31.5988	31.8767	31.6691	0.105578	19.9232	19.8707	19.9137	19.9025	0.0161634	11.7666	-0.511156	1.42519	0.511156
	Control_28	F5	33.2931	32.4219	31.8775	32.5308	0.412255	19.8901	19.8773	19.9631	19.9101	0.0267254	12.6207	0.34295	0.788428	-0.34295
	Control_28	F6	32.3506	32.8264	32.431	32.536	0.14706	19.8523	19.8069	19.7628	19.8073	0.0258226	12.7287	0.450927	0.731573	-0.450927
	Reni_28	F1	25.215	25.2716	25.3001	25.2622	0.0250124	19.8405	19.81	19.9662	19.8722	0.0478135	5.38999	-6.88776	118.42	6.88776	4.48233	0.570484
	Reni_28	F2	26.8514	26.801	26.8724	26.8416	0.0211733	19.8714	19.8466	19.834	19.8507	0.0110032	6.99094	-5.28682	39.0383	5.28682
	Reni_28	F3	28.7942	28.6215	28.6948	28.7035	0.0500327	20.1019	19.9809	20.0107	20.0312	0.0363861	8.67235	-3.6054	12.1712	3.6054
	Reni_28	F4	27.7518	27.694	27.5629	27.6696	0.0558774	19.4663	19.4474	19.4193	19.4443	0.0136714	8.22525	-4.05251	16.5931	4.05251
	Reni_28	F5	28.8729	28.7559	29.227	28.9519	0.141619	19.647	19.6616	19.7111	19.6732	0.019403	9.27873	-2.99903	7.99463	2.99903
	Reni_28	F6	28.6999	28.7823	28.6651	28.7157	0.0347476	20.4891	20.5102	20.5019	20.5004	0.00613029	8.21533	-4.06243	16.7076	4.06243
	Control_98	F1	32.1183	31.8351	31.6874	31.8803	0.126421	19.7702	19.7371	19.8559	19.7877	0.0354091	12.0925	1.10992	0.463319	-1.10992	-5.73615e-16	0.62834
	Control_98	F2	32.0658	32.3351	31.934	32.1116	0.118035	19.9785	19.9254	19.9137	19.9392	0.0199497	12.1724	1.18981	0.438362	-1.18981
	Control_98	F3	27.8991	28.1083	28.2251	28.0775	0.0953697	19.7672	19.6526	19.7506	19.7234	0.0357619	8.35403	-2.62857	6.18415	2.62857
	Control_98	F4	32.181	32.0325	31.9074	32.0403	0.0790616	19.8768	19.9949	19.8744	19.9154	0.0397765	12.1249	1.14227	0.453045	-1.14227
	Control_98	F5	30.6702	30.9773	31.2278	30.9584	0.161226	19.8728	19.7741	19.7882	19.8117	0.030805	11.1467	0.164142	0.892459	-0.164142
	Control_98	F6	30.013	29.9949	29.8323	29.9467	0.0574452	19.9214	19.9671	19.9364	19.9417	0.0134597	10.005	-0.977567	1.96914	0.977567
	Reni_98	F1	31.3861	31.535	31.8834	31.6015	0.147338	19.9748	19.9072	19.8692	19.9171	0.0308597	11.6844	0.701804	0.614803	-0.701804	-0.644582	0.235555
	Reni_98	F2	32.3969	32.5362	32.237	32.39	0.0864456	19.754	19.9151	19.882	19.8504	0.0491354	12.5397	1.55706	0.339844	-1.55706
	Reni_98	F3	30.5311	30.7317	30.5717	30.6115	0.0612335	19.2349	19.2233	19.2482	19.2355	0.00717014	11.376	0.39344	0.761312	-0.39344
	Reni_98	F4	31.9932	31.7715	32.2349	31.9998	0.133829	19.9964	20.0764	20.0578	20.0435	0.0241703	11.9563	0.97369	0.509202	-0.97369
	Reni_98	F5	31.0787	30.9064	30.9717	30.9856	0.0502222	20.1278	20.1419	20.0759	20.1152	0.020072	10.8704	-0.112184	1.08086	0.112184
	Reni_98	F6	30.9268	31.264	31.3438	31.1782	0.127774	19.8547	19.8768	19.7942	19.8419	0.0247049	11.3363	0.353684	0.782583	-0.353684
Gene	Condition	Fish	With etif3d	With pabpc1_b	Average	Final average	Final SD
il1b	Control_28	F1	0.0540211	-0.0522426	0.000889248	0	0.130829
	Control_28	F2	0.121078	0.0433301	0.082204
	Control_28	F3	0.283627	0.291633	0.28763
	Control_28	F4	0.234904	0.511156	0.37303
	Control_28	F5	-0.272235	-0.34295	-0.307592
	Control_28	F6	-0.421396	-0.450927	-0.436161
	Reni_28	F1	6.84415	6.88776	6.86596	4.51748	0.558995
	Reni_28	F2	5.36629	5.28682	5.32655
	Reni_28	F3	3.48129	3.6054	3.54335
	Reni_28	F4	3.99439	4.05251	4.02345
	Reni_28	F5	3.26553	2.99903	3.13228
	Reni_28	F6	4.36412	4.06243	4.21328
	Control_98	F1	-1.16627	-1.10992	-1.13809	9.06682e-16	0.621515
	Control_98	F2	-1.14385	-1.18981	-1.16683
	Control_98	F3	2.57459	2.62857	2.60158
	Control_98	F4	-1.11568	-1.14227	-1.12897
	Control_98	F5	-0.0451651	-0.164142	-0.104653
	Control_98	F6	0.896377	0.977567	0.936972
	Reni_98	F1	-0.402926	-0.701804	-0.552365	-0.652492	0.248742
	Reni_98	F2	-1.80143	-1.55706	-1.67924
	Reni_98	F3	-0.405658	-0.39344	-0.399549
	Reni_98	F4	-0.924902	-0.97369	-0.949296
	Reni_98	F5	0.134599	0.112184	0.123391
	Reni_98	F6	-0.562096	-0.353684	-0.45789

## Sheet: il8a
Gene	Condition	Fish	R1	R2	R3	Average Ct	SD	Ref1 - etif3d (R1)	Ref1 - etif3d (R2)	Ref1 - etif3d (R3)	Average HKG Ct	SD	(Ct gene - Ct HKG)	ddCt=dCt treated group - Ave dCt control group	Fold change	Log2	Average	SD		R1, R2, and R3 are technical replicates
il8a	Control_28	F1	21.5746	21.5936	21.506	21.5581	0.0266148	22.0537	21.9838	22.0898	22.0424	0.0311097	-0.484343	0.174033	0.886362	-0.174033	-5.08852e-17	0.0714917		HKG: House Keeping Gene
	Control_28	F2	21.0573	21.101	21.0381	21.0654	0.0186048	21.961	21.9875	21.9393	21.9626	0.0139286	-0.897162	-0.238786	1.18	0.238786
	Control_28	F3	20.9686	20.9115	20.9861	20.9554	0.0225278	21.7481	21.5135	21.603	21.6215	0.0683497	-0.666145	-0.00776937	1.0054	0.00776937
	Control_28	F4	21.1106	21.1061	21.1545	21.1237	0.0154391	21.5408	21.6004	21.676	21.6057	0.0391106	-0.481978	0.176398	0.88491	-0.176398
	Control_28	F5	21.1168	21.1479	21.1212	21.1286	0.00972493	21.9271	21.973	21.9808	21.9603	0.0167581	-0.831668	-0.173292	1.12763	0.173292
	Control_28	F6	21.2738	21.2186	21.1896	21.2274	0.0246928	21.8124	21.8042	21.8323	21.8163	0.008337	-0.588959	0.0694172	0.953023	-0.0694172
	Reni_28	F1	18.5093	18.4956	18.5173	18.5074	0.00633194	21.8121	21.81	21.8021	21.8081	0.00303621	-3.3007	-2.64232	6.24336	2.64232	1.76457	0.258287
	Reni_28	F2	19.0962	19.0466	19.1378	19.0935	0.026342	21.9732	21.8997	21.8558	21.9096	0.0342571	-2.81606	-2.15769	4.46199	2.15769
	Reni_28	F3	19.5324	19.6027	19.5156	19.5502	0.0266651	21.8371	21.8621	21.9604	21.8865	0.0376263	-2.33628	-1.6779	3.19963	1.6779
	Reni_28	F4	18.7262	18.7337	18.6708	18.7102	0.019838	21.3677	21.385	21.3442	21.3657	0.0118418	-2.65545	-1.99708	3.99191	1.99708
	Reni_28	F5	20.0827	20.1246	20.1812	20.1295	0.0285334	21.9324	21.9684	21.8567	21.9191	0.0329235	-1.78962	-1.13125	2.19048	1.13125
	Reni_28	F6	21.1426	21.1214	21.1619	21.142	0.0116946	22.7814	22.7775	22.7859	22.7816	0.00241827	-1.63955	-0.981179	1.97408	0.981179
	Control_98	F1	20.6038	20.6334	20.7823	20.6732	0.055224	21.8443	21.7506	21.793	21.796	0.0270787	-1.1228	0.0250059	0.982817	-0.0250059	0	0.243625
	Control_98	F2	21.3209	21.3242	21.2185	21.2879	0.0347005	22.0314	22.1047	22.0131	22.0497	0.0279827	-0.76189	0.385912	0.765295	-0.385912
	Control_98	F3	20.9237	20.8945	20.964	20.9274	0.020172	21.771	21.7225	21.7087	21.734	0.0188897	-0.80664	0.341162	0.789405	-0.341162
	Control_98	F4	20.5037	20.4855	20.4915	20.4936	0.0053736	21.9787	22.0602	21.9809	22.0066	0.026816	-1.51303	-0.365229	1.28809	0.365229
	Control_98	F5	19.8225	19.812	19.903	19.8458	0.0287474	21.9996	21.9297	22.0564	21.9952	0.0366489	-2.14945	-1.00164	2.00228	1.00164
	Control_98	F6	21.39	21.4227	21.3635	21.392	0.0171189	21.982	21.977	21.8161	21.9251	0.054482	-0.533011	0.614791	0.653024	-0.614791
	Reni_98	F1	20.4832	20.5263	20.5179	20.5091	0.0131849	22.2857	22.2894	22.2665	22.2805	0.00709564	-1.77141	-0.623608	1.54072	0.623608	-0.201519	0.215928
	Reni_98	F2	21.4363	21.3687	21.4692	21.4248	0.0295813	21.6678	21.6808	21.6632	21.6706	0.00526809	-0.245827	0.901976	0.535153	-0.901976
	Reni_98	F3		20.3895	20.3619	20.3757	0.0137949	21.2371	21.3174	21.309	21.2878	0.0254999	-0.91219	0.235612	0.849325	-0.235612
	Reni_98	F4	21.3802	21.3514	21.296	21.3425	0.0246972	22.0991	22.148	22.2237	22.1569	0.036227	-0.814397	0.333405	0.793661	-0.333405
	Reni_98	F5	21.5314	21.5981	21.5434	21.5576	0.0205125	22.1812	22.2573	22.1681	22.2022	0.0278164	-0.644555	0.503247	0.705517	-0.503247
	Reni_98	F6	20.4098	20.3936	20.423	20.4088	0.00849232	21.7335	21.6821	21.6788	21.6981	0.0177162	-1.28932	-0.141516	1.10306	0.141516
Gene	Condition	Fish	R1	R2	R3	Average Ct	SD	Ref1 - pabpc1_b (R1)	Ref1 - pabpc1_b (R2)	Ref1 - pabpc1_b (R3)	Average HKG Ct	SD	(Ct gene - Ct HKG)	ddCt=dCt treated group - Ave dCt control group	Fold change	Log2	Average	SD
il8a	Control_28	F1	21.5746	21.5936	21.506	21.5581	0.0266148	19.9285	19.9742	19.9675	19.9567	0.014252	1.60137	0.280297	0.823422	-0.280297	-8.55797e-17	0.06709
	Control_28	F2	21.0573	21.101	21.0381	21.0654	0.0186048	19.8816	19.91	19.9245	19.9054	0.0125981	1.16004	-0.161039	1.11809	0.161039
	Control_28	F3	20.9686	20.9115	20.9861	20.9554	0.0225278	19.6005	19.6794	19.6703	19.6501	0.0249397	1.3053	-0.0157748	1.01099	0.0157748
	Control_28	F4	21.1106	21.1061	21.1545	21.1237	0.0154391	19.9232	19.8707	19.9137	19.9025	0.0161634	1.22122	-0.0998546	1.07167	0.0998546
	Control_28	F5	21.1168	21.1479	21.1212	21.1286	0.00972493	19.8901	19.8773	19.9631	19.9101	0.0267254	1.2185	-0.102577	1.07369	0.102577
	Control_28	F6	21.2738	21.2186	21.1896	21.2274	0.0246928	19.8523	19.8069	19.7628	19.8073	0.0258226	1.42003	0.0989484	0.933713	-0.0989484
	Reni_28	F1	18.5093	18.4956	18.5173	18.5074	0.00633194	19.8405	19.81	19.9662	19.8722	0.0478135	-1.36485	-2.68593	6.43497	2.68593	1.69427	0.315731
	Reni_28	F2	19.0962	19.0466	19.1378	19.0935	0.026342	19.8714	19.8466	19.834	19.8507	0.0110032	-0.757145	-2.07822	4.22287	2.07822
	Reni_28	F3	19.5324	19.6027	19.5156	19.5502	0.0266651	20.1019	19.9809	20.0107	20.0312	0.0363861	-0.480935	-1.80201	3.48707	1.80201
	Reni_28	F4	18.7262	18.7337	18.6708	18.7102	0.019838	19.4663	19.4474	19.4193	19.4443	0.0136714	-0.734121	-2.0552	4.15601	2.0552
	Reni_28	F5	20.0827	20.1246	20.1812	20.1295	0.0285334	19.647	19.6616	19.7111	19.6732	0.019403	0.456333	-0.864745	1.82102	0.864745
	Reni_28	F6	21.1426	21.1214	21.1619	21.142	0.0116946	20.4891	20.5102	20.5019	20.5004	0.00613029	0.641589	-0.679489	1.60157	0.679489
	Control_98	F1	20.6038	20.6334	20.7823	20.6732	0.055224	19.7702	19.7371	19.8559	19.7877	0.0354091	0.885447	-0.0313398	1.02196	0.0313398	0	0.219732
	Control_98	F2	21.3209	21.3242	21.2185	21.2879	0.0347005	19.9785	19.9254	19.9137	19.9392	0.0199497	1.34865	0.431863	0.741304	-0.431863
	Control_98	F3	20.9237	20.8945	20.964	20.9274	0.020172	19.7672	19.6526	19.7506	19.7234	0.0357619	1.20396	0.287175	0.819505	-0.287175
	Control_98	F4	20.5037	20.4855	20.4915	20.4936	0.0053736	19.8768	19.9949	19.8744	19.9154	0.0397765	0.578155	-0.338632	1.26456	0.338632
	Control_98	F5	19.8225	19.812	19.903	19.8458	0.0287474	19.8728	19.7741	19.7882	19.8117	0.030805	0.0341206	-0.882666	1.84378	0.882666
	Control_98	F6	21.39	21.4227	21.3635	21.392	0.0171189	19.9214	19.9671	19.9364	19.9417	0.0134597	1.45039	0.5336	0.690829	-0.5336
	Reni_98	F1	20.4832	20.5263	20.5179	20.5091	0.0131849	19.9748	19.9072	19.8692	19.9171	0.0308597	0.592056	-0.324731	1.25243	0.324731	-0.185699	0.175664
	Reni_98	F2	21.4363	21.3687	21.4692	21.4248	0.0295813	19.754	19.9151	19.882	19.8504	0.0491354	1.57439	0.657602	0.633931	-0.657602
	Reni_98	F3		20.3895	20.3619	20.3757	0.0137949	19.2349	19.2233	19.2482	19.2355	0.00717014	1.14018	0.223394	0.856548	-0.223394
	Reni_98	F4	21.3802	21.3514	21.296	21.3425	0.0246972	19.9964	20.0764	20.0578	20.0435	0.0241703	1.29898	0.382193	0.767271	-0.382193
	Reni_98	F5	21.5314	21.5981	21.5434	21.5576	0.0205125	20.1278	20.1419	20.0759	20.1152	0.020072	1.44245	0.525663	0.69464	-0.525663
	Reni_98	F6	20.4098	20.3936	20.423	20.4088	0.00849232	19.8547	19.8768	19.7942	19.8419	0.0247049	0.566859	-0.349928	1.2745	0.349928
Gene	Condition	Fish	With etif3d	With pabpc1_b	Average	Final average	Final SD
il8a	Control_28	F1	-0.174033	-0.280297	-0.227165	-6.93889e-17	0.0630568
	Control_28	F2	0.238786	0.161039	0.199912
	Control_28	F3	0.00776937	0.0157748	0.0117721
	Control_28	F4	-0.176398	0.0998546	-0.0382716
	Control_28	F5	0.173292	0.102577	0.137935
	Control_28	F6	-0.0694172	-0.0989484	-0.0841828
	Reni_28	F1	2.64232	2.68593	2.66413	1.72942	0.286131
	Reni_28	F2	2.15769	2.07822	2.11796
	Reni_28	F3	1.6779	1.80201	1.73996
	Reni_28	F4	1.99708	2.0552	2.02614
	Reni_28	F5	1.13125	0.864745	0.997997
	Reni_28	F6	0.981179	0.679489	0.830334
	Control_98	F1	-0.0250059	0.0313398	0.00316694	0	0.231453
	Control_98	F2	-0.385912	-0.431863	-0.408888
	Control_98	F3	-0.341162	-0.287175	-0.314169
	Control_98	F4	0.365229	0.338632	0.35193
	Control_98	F5	1.00164	0.882666	0.942155
	Control_98	F6	-0.614791	-0.5336	-0.574196
	Reni_98	F1	0.623608	0.324731	0.47417	-0.193609	0.192677
	Reni_98	F2	-0.901976	-0.657602	-0.779789
	Reni_98	F3	-0.235612	-0.223394	-0.229503
	Reni_98	F4	-0.333405	-0.382193	-0.357799
	Reni_98	F5	-0.503247	-0.525663	-0.514455
	Reni_98	F6	0.141516	0.349928	0.245722

## Sheet: il10
Gene	Condition	Fish	R1	R2	R3	Average Ct	SD	Ref1 - etif3d (R1)	Ref1 - etif3d (R2)	Ref1 - etif3d (R3)	Average HKG Ct	SD	(Ct gene - Ct HKG)	ddCt=dCt treated group - Ave dCt control group	Fold change	Log2	Average	SD		R1, R2, and R3 are technical replicates
il10	Control_28	F1	29.119	29.3359	29.4474	29.3008	0.0964133	22.1275	22.064	22.1756	22.1224	0.0323233	7.17844	0.0940053	0.936918	-0.0940053	-3.53884e-16	0.0751529		HKG: House Keeping Gene
	Control_28	F2	28.7943	28.9506	28.7087	28.8179	0.0708161	22.0107	22.0711	22.0431	22.0417	0.0174431	6.7762	-0.308229	1.23819	0.308229
	Control_28	F3	28.8367	28.5328	28.6802	28.6832	0.0877311	21.7662	21.6832	21.7582	21.7359	0.0264211	6.94733	-0.137105	1.0997	0.137105
	Control_28	F4	28.9935	28.7166	29.0954	28.9352	0.113166	21.7825	21.6032	21.632	21.6725	0.0555857	7.26262	0.178184	0.883815	-0.178184
	Control_28	F5	29.2227	29.2724	29.0986	29.1979	0.0516911	21.9645	22.0429	22.0897	22.0324	0.0365	7.16554	0.0811071	0.945332	-0.0811071
	Control_28	F6	29.1441	28.9487	29.1453	29.0794	0.0653521	21.8747	21.8828	21.9512	21.9029	0.0242809	7.17647	0.0920375	0.938197	-0.0920375
	Reni_28	F1	27.703	27.6977	27.7031	27.7013	0.00177065	21.9563	21.9429	21.9411	21.9467	0.00478415	5.75452	-1.32991	2.51387	1.32991	2.04579	1.06631
	Reni_28	F2	24.0826	24.2776	24.3951	24.2518	0.0911361	21.9923	22.0783	22.0901	22.0536	0.0308173	2.19821	-4.88623	29.5734	4.88623
	Reni_28	F3	28.4609	28.4856	28.6359	28.5274	0.0546722	22.119	22.0723	22.0042	22.0651	0.0333223	6.46231	-0.622125	1.53914	0.622125
	Reni_28	F4	30.8739	30.6519	30.4686	30.6648	0.117164	21.4942	21.4468	21.4105	21.4505	0.0242246	9.2143	2.12986	0.22848	-2.12986
	Reni_28	F5	25.2295	25.077	25.1619	25.1561	0.0441249	21.9792	21.9713	21.982	21.9775	0.00318423	3.17862	-3.90582	14.9888	3.90582
	Reni_28	F6	26.3204	26.3569	26.4994	26.3923	0.0546174	22.9352	22.9507	23.0191	22.9683	0.025786	3.42392	-3.66051	12.6451	3.66051
	Control_98	F1	29.6817	29.8607	29.546	29.6962	0.0911172	21.9701	21.9681	21.8887	21.9423	0.0267875	7.75386	1.54877	0.3418	-1.54877	8.88178e-16	0.651531
	Control_98	F2	27.9703	27.9392	27.6519	27.8538	0.101339	22.201	22.1834	22.1308	22.1717	0.0210992	5.6821	-0.522993	1.43693	0.522993
	Control_98	F3	25.3062	25.3287	25.3774	25.3375	0.0210233	21.955	21.9005	21.9826	21.946	0.0241196	3.39142	-2.81367	7.03071	2.81367
	Control_98	F4	29.1119	29.5674	29.3797	29.353	0.132183	22.1058	22.156	22.1708	22.1442	0.0196712	7.20883	1.00374	0.498704	-1.00374
	Control_98	F5	29.3893	28.9781	29.4632	29.2769	0.150908	22.0796	22.0022	22.0237	22.0351	0.0230555	7.24171	1.03663	0.487466	-1.03663
	Control_98	F6	27.7707	28.0674	27.9368	27.9249	0.0858567	21.9614	21.9847	21.9709	21.9723	0.00677535	5.95261	-0.252479	1.19125	0.252479
	Reni_98	F1	30.1697	29.9103	30.1181	30.066	0.0792855	22.4459	22.4303	22.3202	22.3988	0.039557	7.66723	1.46214	0.362953	-1.46214	-0.319157	0.249137
	Reni_98	F2	27.9929	28.193	27.8243	28.0034	0.106563	21.8652	21.8951	21.939	21.8998	0.0214374	6.10363	-0.101458	1.07286	0.101458
	Reni_98	F3	28.0917	28.0845	28.2199	28.132	0.0439826	21.3577	21.4297	21.4044	21.3973	0.0210775	6.73477	0.529679	0.692709	-0.529679
	Reni_98	F4	28.504	28.4177	28.5476	28.4897	0.0381806	22.3598	22.3599	22.3896	22.3698	0.00990774	6.11999	-0.0850979	1.06076	0.0850979
	Reni_98	F5	28.2873	28.4722	28.5208	28.4268	0.071131	22.2873	22.2824	22.306	22.2919	0.00717427	6.1349	-0.070192	1.04986	0.070192
	Reni_98	F6	27.9912	28.1987	28.1691	28.1197	0.0648172	21.7291	21.7468	21.7282	21.7347	0.0060428	6.38496	0.179866	0.882785	-0.179866
Gene	Condition	Fish	R1	R2	R3	Average Ct	SD	Ref1 - pabpc1_b (R1)	Ref1 - pabpc1_b (R2)	Ref1 - pabpc1_b (R3)	Average HKG Ct	SD	(Ct gene - Ct HKG)	ddCt=dCt treated group - Ave dCt control group	Fold change	Log2	Average	SD
il10	Control_28	F1	29.119	29.3359	29.4474	29.3008	0.0964133	19.857	19.8571	19.8663	19.8602	0.00309881	9.44065	0.177579	0.884185	-0.177579	0	0.0548244
	Control_28	F2	28.7943	28.9506	28.7087	28.8179	0.0708161	19.7225	19.8304	19.6363	19.7297	0.0561447	9.08812	-0.174948	1.12892	0.174948
	Control_28	F3	28.8367	28.5328	28.6802	28.6832	0.0877311	19.6143	19.4186	19.5109	19.5146	0.056516	9.16862	-0.0944488	1.06766	0.0944488
	Control_28	F4	28.9935	28.7166	29.0954	28.9352	0.113166	19.8736	19.6973	19.6662	19.7457	0.0645889	9.18945	-0.0736244	1.05236	0.0736244
	Control_28	F5	29.2227	29.2724	29.0986	29.1979	0.0516911	19.9512	19.7218	19.8792	19.8507	0.0677419	9.34716	0.0840898	0.94338	-0.0840898
	Control_28	F6	29.1441	28.9487	29.1453	29.0794	0.0653521	19.7457	19.7069	19.7523	19.735	0.0141447	9.34442	0.0813521	0.945171	-0.0813521
	Reni_28	F1	27.703	27.6977	27.7031	27.7013	0.00177065	19.7603	19.7141	19.7669	19.7471	0.0166367	7.95415	-1.30892	2.47755	1.30892	1.97188	1.03533
	Reni_28	F2	24.0826	24.2776	24.3951	24.2518	0.0911361	19.9148	19.9335	19.9471	19.9318	0.00937311	4.31999	-4.94308	30.762	4.94308
	Reni_28	F3	28.4609	28.4856	28.6359	28.5274	0.0546722	20.0006	19.9202	19.9262	19.949	0.0258652	8.57847	-0.684603	1.60726	0.684603
	Reni_28	F4	30.8739	30.6519	30.4686	30.6648	0.117164	19.3821	19.2924	19.2526	19.309	0.0382972	11.3558	2.09274	0.234436	-2.09274
	Reni_28	F5	25.2295	25.077	25.1619	25.1561	0.0441249	19.5725	19.6141	19.5713	19.586	0.0140478	5.57017	-3.6929	12.9323	3.6929
	Reni_28	F6	26.3204	26.3569	26.4994	26.3923	0.0546174	20.4706	20.4175	20.3829	20.4237	0.0255147	5.96858	-3.29449	9.81164	3.29449
	Control_98	F1	29.6817	29.8607	29.546	29.6962	0.0911172	19.7206	19.78	19.8567	19.7858	0.0393771	9.91038	1.43252	0.370483	-1.43252	6.01371e-16	0.630877
	Control_98	F2	27.9703	27.9392	27.6519	27.8538	0.101339	19.799	19.9323	19.8023	19.8445	0.0438996	8.00926	-0.468592	1.38376	0.468592
	Control_98	F3	25.3062	25.3287	25.3774	25.3375	0.0210233	19.5362	19.5576	19.534	19.5426	0.00753118	5.79489	-2.68296	6.42173	2.68296
	Control_98	F4	29.1119	29.5674	29.3797	29.353	0.132183	19.8504	19.8304	19.758	19.8129	0.0280804	9.54005	1.06219	0.478904	-1.06219
	Control_98	F5	29.3893	28.9781	29.4632	29.2769	0.150908	19.6768	19.6554	19.8283	19.7202	0.0544336	9.55668	1.07883	0.473413	-1.07883
	Control_98	F6	27.7707	28.0674	27.9368	27.9249	0.0858567	19.8483	19.9332	19.8257	19.8691	0.032697	8.05587	-0.421989	1.33977	0.421989
	Reni_98	F1	30.1697	29.9103	30.1181	30.066	0.0792855	19.8047	19.9528	19.748	19.8352	0.0610555	10.2308	1.75299	0.296686	-1.75299	-0.334428	0.300685
	Reni_98	F2	27.9929	28.193	27.8243	28.0034	0.106563	19.638	19.7561	19.7568	19.717	0.0394781	8.28643	-0.191426	1.14189	0.191426
	Reni_98	F3	28.0917	28.0845	28.2199	28.132	0.0439826	19.1822	19.0996	19.1422	19.1413	0.023847	8.99073	0.51288	0.700822	-0.51288
	Reni_98	F4	28.504	28.4177	28.5476	28.4897	0.0381806	19.9648	19.9619	19.9649	19.9639	0.000971562	8.52587	0.0480144	0.967267	-0.0480144
	Reni_98	F5	28.2873	28.4722	28.5208	28.4268	0.071131	19.9883	19.9607	19.984	19.9777	0.00855462	8.44912	-0.0287347	1.02012	0.0287347
	Reni_98	F6	27.9912	28.1987	28.1691	28.1197	0.0648172	19.7292	19.7474	19.7104	19.729	0.0106768	8.39069	-0.0871613	1.06228	0.0871613
Gene	Condition	Fish	With etif3d	With pabpc1_b	Average	Final average	Final SD
il10	Control_28	F1	-0.0940053	-0.177579	-0.135792	-1.85037e-16	0.0597998
	Control_28	F2	0.308229	0.174948	0.241588
	Control_28	F3	0.137105	0.0944488	0.115777
	Control_28	F4	-0.178184	0.0736244	-0.0522799
	Control_28	F5	-0.0811071	-0.0840898	-0.0825985
	Control_28	F6	-0.0920375	-0.0813521	-0.0866948
	Reni_28	F1	1.32991	1.30892	1.31941	2.00883	1.05032
	Reni_28	F2	4.88623	4.94308	4.91465
	Reni_28	F3	0.622125	0.684603	0.653364
	Reni_28	F4	-2.12986	-2.09274	-2.1113
	Reni_28	F5	3.90582	3.6929	3.79936
	Reni_28	F6	3.66051	3.29449	3.4775
	Control_98	F1	-1.54877	-1.43252	-1.49065	7.40149e-16	0.640849
	Control_98	F2	0.522993	0.468592	0.495792
	Control_98	F3	2.81367	2.68296	2.74832
	Control_98	F4	-1.00374	-1.06219	-1.03297
	Control_98	F5	-1.03663	-1.07883	-1.05773
	Control_98	F6	0.252479	0.421989	0.337234
	Reni_98	F1	-1.46214	-1.75299	-1.60757	-0.326792	0.273352
	Reni_98	F2	0.101458	0.191426	0.146442
	Reni_98	F3	-0.529679	-0.51288	-0.52128
	Reni_98	F4	0.0850979	-0.0480144	0.0185418
	Reni_98	F5	0.070192	0.0287347	0.0494634
	Reni_98	F6	-0.179866	0.0871613	-0.0463526

## Sheet: saa5
Gene	Condition	Fish	R1	R2	R3	Average Ct	SD	Ref1 - etif3d (R1)	Ref1 - etif3d (R2)	Ref1 - etif3d (R3)	Average HKG Ct	SD	(Ct gene - Ct HKG)	ddCt=dCt treated group - Ave dCt control group	Fold change	Log2	Average	SD		R1, R2, and R3 are technical replicates
saa5	Control_28	F1	27.8762	28.0278	28.0428	27.9823	0.0532018	22.1275	22.064	22.1756	22.1224	0.0323233	5.85993	0.592554	0.663168	-0.592554	2.498e-16	0.242753		HKG: House Keeping Gene
	Control_28	F2	27.0782	27.0244	27.2824	27.1283	0.078592	22.0107	22.0711	22.0431	22.0417	0.0174431	5.08668	-0.1807	1.13343	0.1807
	Control_28	F3	26.7188	26.5821	26.688	26.663	0.0413999	21.7662	21.6832	21.7582	21.7359	0.0264211	4.92712	-0.340265	1.26599	0.340265
	Control_28	F4	26.037	25.9786	25.9793	25.9983	0.0193289	21.7825	21.6032	21.632	21.6725	0.0555857	4.32576	-0.941615	1.92068	0.941615
	Control_28	F5	27.7801	27.6842	27.6199	27.6947	0.0465645	21.9645	22.0429	22.0897	22.0324	0.0365	5.66237	0.394989	0.760495	-0.394989
	Control_28	F6	27.4865	27.6566	27.7929	27.6453	0.0886039	21.8747	21.8828	21.9512	21.9029	0.0242809	5.74242	0.475037	0.719448	-0.475037
	Reni_28	F1	21.5141	21.5301	21.5019	21.5154	0.00817813	21.9563	21.9429	21.9411	21.9467	0.00478415	-0.431352	-5.69873	51.9385	5.69873	5.32121	0.268412
	Reni_28	F2	21.5583	21.5321	21.5214	21.5372	0.0109624	21.9923	22.0783	22.0901	22.0536	0.0308173	-0.516359	-5.78374	55.0908	5.78374
	Reni_28	F3	22.1003	22.0834	22.1702	22.118	0.0265592	22.119	22.0723	22.0042	22.0651	0.0333223	0.0528641	-5.21452	37.1301	5.21452
	Reni_28	F4	21.7929	21.734	21.7269	21.7513	0.020932	21.4942	21.4468	21.4105	21.4505	0.0242246	0.300777	-4.9666	31.2677	4.9666
	Reni_28	F5	21.0521	21.0784	21.5287	21.2197	0.154662	21.9792	21.9713	21.982	21.9775	0.00318423	-0.757773	-6.02515	65.1256	6.02515
	Reni_28	F6	23.99	24.0056	23.9961	23.9972	0.00453116	22.9352	22.9507	23.0191	22.9683	0.025786	1.02887	-4.23851	18.8764	4.23851
	Control_98	F1	27.5	27.5133	27.6721	27.5618	0.0553006	21.9701	21.9681	21.8887	21.9423	0.0267875	5.61953	0.125306	0.91681	-0.125306	5.87493e-16	0.458191
	Control_98	F2	25.8096	25.9835	25.919	25.904	0.0507524	22.201	22.1834	22.1308	22.1717	0.0210992	3.73232	-1.76191	3.39147	1.76191
	Control_98	F3	27.076	27.1749	27.0677	27.1062	0.0344411	21.955	21.9005	21.9826	21.946	0.0241196	5.16015	-0.334074	1.26057	0.334074
	Control_98	F4	29.1399	29.3302	29.4736	29.3146	0.0966628	22.1058	22.156	22.1708	22.1442	0.0196712	7.17041	1.67618	0.312909	-1.67618
	Control_98	F5	28.0669	27.8634	28.0799	28.0034	0.0701048	22.0796	22.0022	22.0237	22.0351	0.0230555	5.96826	0.47404	0.719946	-0.47404
	Control_98	F6	27.2471	27.3629	27.251	27.287	0.0379582	21.9614	21.9847	21.9709	21.9723	0.00677535	5.31468	-0.179546	1.13253	0.179546
	Reni_98	F1	26.573	26.5291	26.4965	26.5329	0.0221802	22.4459	22.4303	22.3202	22.3988	0.039557	4.13407	-1.36015	2.56712	1.36015	0.185053	0.858007
	Reni_98	F2	28.9242	29.1039	28.7846	28.9376	0.0924302	21.8652	21.8951	21.939	21.8998	0.0214374	7.03779	1.54357	0.343037	-1.54357
	Reni_98	F3	27.9271	27.899	27.9787	27.9349	0.0233519	21.3577	21.4297	21.4044	21.3973	0.0210775	6.53765	1.04343	0.485174	-1.04343
	Reni_98	F4	29.2254	29.1817	29.0348	29.1473	0.0576381	22.3598	22.3599	22.3896	22.3698	0.00990774	6.77757	1.28335	0.410842	-1.28335
	Reni_98	F5	23.8829	23.928	23.8351	23.882	0.0268217	22.2873	22.2824	22.306	22.2919	0.00717427	1.59012	-3.9041	14.971	3.9041
	Reni_98	F6	27.5043	27.4557	27.5776	27.5125	0.0354266	21.7291	21.7468	21.7282	21.7347	0.0060428	5.77783	0.283601	0.821538	-0.283601
Gene	Condition	Fish	R1	R2	R3	Average Ct	SD	Ref1 - pabpc1_b (R1)	Ref1 - pabpc1_b (R2)	Ref1 - pabpc1_b (R3)	Average HKG Ct	SD	(Ct gene - Ct HKG)	ddCt=dCt treated group - Ave dCt control group	Fold change	Log2	Average	SD
saa5	Control_28	F1	27.8762	28.0278	28.0428	27.9823	0.0532018	19.857	19.8571	19.8663	19.8602	0.00309881	8.12215	0.676128	0.625843	-0.676128	6.29126e-16	0.279657
	Control_28	F2	27.0782	27.0244	27.2824	27.1283	0.078592	19.7225	19.8304	19.6363	19.7297	0.0561447	7.3986	-0.0474188	1.03341	0.0474188
	Control_28	F3	26.7188	26.5821	26.688	26.663	0.0413999	19.6143	19.4186	19.5109	19.5146	0.056516	7.14841	-0.297609	1.22911	0.297609
	Control_28	F4	26.037	25.9786	25.9793	25.9983	0.0193289	19.8736	19.6973	19.6662	19.7457	0.0645889	6.25259	-1.19342	2.28695	1.19342
	Control_28	F5	27.7801	27.6842	27.6199	27.6947	0.0465645	19.9512	19.7218	19.8792	19.8507	0.0677419	7.84399	0.397972	0.758924	-0.397972
	Control_28	F6	27.4865	27.6566	27.7929	27.6453	0.0886039	19.7457	19.7069	19.7523	19.735	0.0141447	7.91037	0.464352	0.724797	-0.464352
	Reni_28	F1	21.5141	21.5301	21.5019	21.5154	0.00817813	19.7603	19.7141	19.7669	19.7471	0.0166367	1.76828	-5.67774	51.1882	5.67774	5.2473	0.305872
	Reni_28	F2	21.5583	21.5321	21.5214	21.5372	0.0109624	19.9148	19.9335	19.9471	19.9318	0.00937311	1.60543	-5.84059	57.305	5.84059
	Reni_28	F3	22.1003	22.0834	22.1702	22.118	0.0265592	20.0006	19.9202	19.9262	19.949	0.0258652	2.16902	-5.27699	38.7734	5.27699
	Reni_28	F4	21.7929	21.734	21.7269	21.7513	0.020932	19.3821	19.2924	19.2526	19.309	0.0382972	2.44229	-5.00373	32.0828	5.00373
	Reni_28	F5	21.0521	21.0784	21.5287	21.2197	0.154662	19.5725	19.6141	19.5713	19.586	0.0140478	1.63378	-5.81224	56.1899	5.81224
	Reni_28	F6	23.99	24.0056	23.9961	23.9972	0.00453116	20.4706	20.4175	20.3829	20.4237	0.0255147	3.57352	-3.8725	14.6466	3.8725
	Control_98	F1	27.5	27.5133	27.6721	27.5618	0.0553006	19.7206	19.78	19.8567	19.7858	0.0393771	7.77604	0.0090545	0.993744	-0.0090545	2.59052e-16	0.460229
	Control_98	F2	25.8096	25.9835	25.919	25.904	0.0507524	19.799	19.9323	19.8023	19.8445	0.0438996	6.05948	-1.70751	3.26596	1.70751
	Control_98	F3	27.076	27.1749	27.0677	27.1062	0.0344411	19.5362	19.5576	19.534	19.5426	0.00753118	7.56362	-0.203368	1.15138	0.203368
	Control_98	F4	29.1399	29.3302	29.4736	29.3146	0.0966628	19.8504	19.8304	19.758	19.8129	0.0280804	9.50162	1.73463	0.300485	-1.73463
	Control_98	F5	28.0669	27.8634	28.0799	28.0034	0.0701048	19.6768	19.6554	19.8283	19.7202	0.0544336	8.28323	0.516245	0.69919	-0.516245
	Control_98	F6	27.2471	27.3629	27.251	27.287	0.0379582	19.8483	19.9332	19.8257	19.8691	0.032697	7.41793	-0.349057	1.27373	0.349057
	Reni_98	F1	26.573	26.5291	26.4965	26.5329	0.0221802	19.8047	19.9528	19.748	19.8352	0.0610555	6.69769	-1.06931	2.09842	1.06931	0.169783	0.837934
	Reni_98	F2	28.9242	29.1039	28.7846	28.9376	0.0924302	19.638	19.7561	19.7568	19.717	0.0394781	9.22059	1.4536	0.36511	-1.4536
	Reni_98	F3	27.9271	27.899	27.9787	27.9349	0.0233519	19.1822	19.0996	19.1422	19.1413	0.023847	8.79362	1.02663	0.490857	-1.02663
	Reni_98	F4	29.2254	29.1817	29.0348	29.1473	0.0576381	19.9648	19.9619	19.9649	19.9639	0.000971562	9.18345	1.41646	0.374631	-1.41646
	Reni_98	F5	23.8829	23.928	23.8351	23.882	0.0268217	19.9883	19.9607	19.984	19.9777	0.00855462	3.90435	-3.86265	14.547	3.86265
	Reni_98	F6	27.5043	27.4557	27.5776	27.5125	0.0354266	19.7292	19.7474	19.7104	19.729	0.0106768	7.78356	0.0165733	0.988578	-0.0165733
Gene	Condition	Fish	With etif3d	With pabpc1_b	Average	Final average	Final SD
saa5	Control_28	F1	-0.592554	-0.676128	-0.634341	4.44089e-16	0.260418
	Control_28	F2	0.1807	0.0474188	0.114059
	Control_28	F3	0.340265	0.297609	0.318937
	Control_28	F4	0.941615	1.19342	1.06752
	Control_28	F5	-0.394989	-0.397972	-0.396481
	Control_28	F6	-0.475037	-0.464352	-0.469695
	Reni_28	F1	5.69873	5.67774	5.68824	5.28425	0.285492
	Reni_28	F2	5.78374	5.84059	5.81216
	Reni_28	F3	5.21452	5.27699	5.24576
	Reni_28	F4	4.9666	5.00373	4.98517
	Reni_28	F5	6.02515	5.81224	5.9187
	Reni_28	F6	4.23851	3.8725	4.0555
	Control_98	F1	-0.125306	-0.0090545	-0.0671801	4.62593e-16	0.458599
	Control_98	F2	1.76191	1.70751	1.73471
	Control_98	F3	0.334074	0.203368	0.268721
	Control_98	F4	-1.67618	-1.73463	-1.70541
	Control_98	F5	-0.47404	-0.516245	-0.495142
	Control_98	F6	0.179546	0.349057	0.264302
	Reni_98	F1	1.36015	1.06931	1.21473	0.177418	0.847134
	Reni_98	F2	-1.54357	-1.4536	-1.49858
	Reni_98	F3	-1.04343	-1.02663	-1.03503
	Reni_98	F4	-1.28335	-1.41646	-1.3499
	Reni_98	F5	3.9041	3.86265	3.88337
	Reni_98	F6	-0.283601	-0.0165733	-0.150087

## Sheet: tnfa
Gene	Condition	Fish	R1	R2	R3	Average Ct	SD	Ref1 - etif3d (R1)	Ref1 - etif3d (R2)	Ref1 - etif3d (R3)	Average HKG Ct	SD	(Ct gene - Ct HKG)	ddCt=dCt treated group - Ave dCt control group	Fold change	Log2	Average	SD		R1, R2, and R3 are technical replicates
tnfa	Control_28	F1	28.5998	28.7831	29.0491	28.8107	0.130447	22.1275	22.064	22.1756	22.1224	0.0323233	6.6883	0.357283	0.780633	-0.357283	0	0.137933		HKG: House Keeping Gene
	Control_28	F2	28.1909	28.2181	28.0148	28.1413	0.0637224	22.0107	22.0711	22.0431	22.0417	0.0174431	6.09963	-0.231387	1.17396	0.231387
	Control_28	F3	28.3686	28.0807	28.5412	28.3302	0.13431	21.7662	21.6832	21.7582	21.7359	0.0264211	6.59429	0.263267	0.833199	-0.263267
	Control_28	F4	27.659	27.6925	27.582	27.6445	0.0327155	21.7825	21.6032	21.632	21.6725	0.0555857	5.97198	-0.359042	1.28257	0.359042
	Control_28	F5	28.1497	27.9871	27.9813	28.0394	0.0551781	21.9645	22.0429	22.0897	22.0324	0.0365	6.00701	-0.324008	1.2518	0.324008
	Control_28	F6	28.5001	28.7037	28.3797	28.5278	0.0945629	21.8747	21.8828	21.9512	21.9029	0.0242809	6.62491	0.293887	0.815701	-0.293887
	Reni_28	F1	28.1771	28.1461	28.3745	28.2326	0.0715426	21.9563	21.9429	21.9411	21.9467	0.00478415	6.28582	-0.0451978	1.03182	0.0451978	-0.945809	0.343117
	Reni_28	F2	28.5311	28.4356	28.4546	28.4737	0.0291866	21.9923	22.0783	22.0901	22.0536	0.0308173	6.42014	0.089124	0.940093	-0.089124
	Reni_28	F3	29.1812	28.8809	28.9824	29.0148	0.0881949	22.119	22.0723	22.0042	22.0651	0.0333223	6.94968	0.618659	0.651276	-0.618659
	Reni_28	F4	29.8435	29.8098	29.494	29.7158	0.111329	21.4942	21.4468	21.4105	21.4505	0.0242246	8.26526	1.93424	0.261659	-1.93424
	Reni_28	F5	30.205	29.9707	29.7223	29.966	0.139377	21.9792	21.9713	21.982	21.9775	0.00318423	7.98849	1.65747	0.316994	-1.65747
	Reni_28	F6	30.9875	30.7034	30.4689	30.7199	0.149935	22.9352	22.9507	23.0191	22.9683	0.025786	7.75158	1.42056	0.373568	-1.42056
	Control_98	F1	29.2231	28.7895	29.1171	29.0432	0.130503	21.9701	21.9681	21.8887	21.9423	0.0267875	7.10095	0.610159	0.655125	-0.610159	3.21502e-16	0.143879
	Control_98	F2	28.6579	28.6771	28.7339	28.6896	0.0227943	22.201	22.1834	22.1308	22.1717	0.0210992	6.51792	0.0271289	0.981371	-0.0271289
	Control_98	F3	27.7934	27.98	28.2823	28.0186	0.142437	21.955	21.9005	21.9826	21.946	0.0241196	6.07254	-0.418249	1.3363	0.418249
	Control_98	F4	28.3744	28.6417	28.3237	28.4466	0.098649	22.1058	22.156	22.1708	22.1442	0.0196712	6.30243	-0.188358	1.13947	0.188358
	Control_98	F5	28.3987	28.4343	28.2899	28.3743	0.0434335	22.0796	22.0022	22.0237	22.0351	0.0230555	6.3392	-0.151588	1.11079	0.151588
	Control_98	F6	28.5458	28.5695	28.6368	28.584	0.0272427	21.9614	21.9847	21.9709	21.9723	0.00677535	6.61169	0.120907	0.919609	-0.120907
	Reni_98	F1	28.7179	28.2823	28.6259	28.542	0.132549	22.4459	22.4303	22.3202	22.3988	0.039557	6.14324	-0.347542	1.27239	0.347542	0.79508	0.182829
	Reni_98	F2	27.6129	27.6358	27.5287	27.5925	0.0325434	21.8652	21.8951	21.939	21.8998	0.0214374	5.69271	-0.798079	1.73878	0.798079
	Reni_98	F3	26.7852	26.9277	26.8507	26.8545	0.0411848	21.3577	21.4297	21.4044	21.3973	0.0210775	5.45723	-1.03356	2.04707	1.03356
	Reni_98	F4	27.3134	27.2907	27.3622	27.3221	0.021104	22.3598	22.3599	22.3896	22.3698	0.00990774	4.95236	-1.53842	2.90477	1.53842
	Reni_98	F5	28.184	27.9751	28.1413	28.1001	0.0637189	22.2873	22.2824	22.306	22.2919	0.00717427	5.80826	-0.682522	1.60494	0.682522
	Reni_98	F6	27.8774	27.8734	27.8146	27.8551	0.0203128	21.7291	21.7468	21.7282	21.7347	0.0060428	6.12043	-0.370352	1.29267	0.370352
Gene	Condition	Fish	R1	R2	R3	Average Ct	SD	Ref1 - pabpc1_b (R1)	Ref1 - pabpc1_b (R2)	Ref1 - pabpc1_b (R3)	Average HKG Ct	SD	(Ct gene - Ct HKG)	ddCt=dCt treated group - Ave dCt control group	Fold change	Log2	Average	SD
tnfa	Control_28	F1	28.5998	28.7831	29.0491	28.8107	0.130447	19.857	19.8571	19.8663	19.8602	0.00309881	8.95052	0.440857	0.736697	-0.440857	-6.01371e-16	0.168718
	Control_28	F2	28.1909	28.2181	28.0148	28.1413	0.0637224	19.7225	19.8304	19.6363	19.7297	0.0561447	8.41155	-0.0981062	1.07037	0.0981062
	Control_28	F3	28.3686	28.0807	28.5412	28.3302	0.13431	19.6143	19.4186	19.5109	19.5146	0.056516	8.81558	0.305923	0.808925	-0.305923
	Control_28	F4	27.659	27.6925	27.582	27.6445	0.0327155	19.8736	19.6973	19.6662	19.7457	0.0645889	7.89881	-0.61085	1.52716	0.61085
	Control_28	F5	28.1497	27.9871	27.9813	28.0394	0.0551781	19.9512	19.7218	19.8792	19.8507	0.0677419	8.18863	-0.321026	1.24922	0.321026
	Control_28	F6	28.5001	28.7037	28.3797	28.5278	0.0945629	19.7457	19.7069	19.7523	19.735	0.0141447	8.79286	0.283202	0.821765	-0.283202
	Reni_28	F1	28.1771	28.1461	28.3745	28.2326	0.0715426	19.7603	19.7141	19.7669	19.7471	0.0166367	8.48545	-0.0242053	1.01692	0.0242053	-1.01972	0.38128
	Reni_28	F2	28.5311	28.4356	28.4546	28.4737	0.0291866	19.9148	19.9335	19.9471	19.9318	0.00937311	8.54193	0.0322732	0.977878	-0.0322732
	Reni_28	F3	29.1812	28.8809	28.9824	29.0148	0.0881949	20.0006	19.9202	19.9262	19.949	0.0258652	9.06584	0.556181	0.6801	-0.556181
	Reni_28	F4	29.8435	29.8098	29.494	29.7158	0.111329	19.3821	19.2924	19.2526	19.309	0.0382972	10.4068	1.89712	0.26848	-1.89712
	Reni_28	F5	30.205	29.9707	29.7223	29.966	0.139377	19.5725	19.6141	19.5713	19.586	0.0140478	10.38	1.87039	0.2735	-1.87039
	Reni_28	F6	30.9875	30.7034	30.4689	30.7199	0.149935	20.4706	20.4175	20.3829	20.4237	0.0255147	10.2962	1.78657	0.28986	-1.78657
	Control_98	F1	29.2231	28.7895	29.1171	29.0432	0.130503	19.7206	19.78	19.8567	19.7858	0.0393771	9.25746	0.493908	0.710099	-0.493908	1.04083e-17	0.110223
	Control_98	F2	28.6579	28.6771	28.7339	28.6896	0.0227943	19.799	19.9323	19.8023	19.8445	0.0438996	8.84508	0.0815307	0.945054	-0.0815307
	Control_98	F3	27.7934	27.98	28.2823	28.0186	0.142437	19.5362	19.5576	19.534	19.5426	0.00753118	8.47601	-0.287543	1.22056	0.287543
	Control_98	F4	28.3744	28.6417	28.3237	28.4466	0.098649	19.8504	19.8304	19.758	19.8129	0.0280804	8.63364	-0.12991	1.09423	0.12991
	Control_98	F5	28.3987	28.4343	28.2899	28.3743	0.0434335	19.6768	19.6554	19.8283	19.7202	0.0544336	8.65417	-0.109383	1.07877	0.109383
	Control_98	F6	28.5458	28.5695	28.6368	28.584	0.0272427	19.8483	19.9332	19.8257	19.8691	0.032697	8.71495	-0.0486026	1.03426	0.0486026
	Reni_98	F1	28.7179	28.2823	28.6259	28.542	0.132549	19.8047	19.9528	19.748	19.8352	0.0610555	8.70686	-0.0566936	1.04008	0.0566936	0.779809	0.186064
	Reni_98	F2	27.6129	27.6358	27.5287	27.5925	0.0325434	19.638	19.7561	19.7568	19.717	0.0394781	7.8755	-0.888047	1.85067	0.888047
	Reni_98	F3	26.7852	26.9277	26.8507	26.8545	0.0411848	19.1822	19.0996	19.1422	19.1413	0.023847	7.71319	-1.05036	2.07105	1.05036
	Reni_98	F4	27.3134	27.2907	27.3622	27.3221	0.021104	19.9648	19.9619	19.9649	19.9639	0.000971562	7.35824	-1.40531	2.64875	1.40531
	Reni_98	F5	28.184	27.9751	28.1413	28.1001	0.0637189	19.9883	19.9607	19.984	19.9777	0.00855462	8.12249	-0.641065	1.55948	0.641065
	Reni_98	F6	27.8774	27.8734	27.8146	27.8551	0.0203128	19.7292	19.7474	19.7104	19.729	0.0106768	8.12617	-0.63738	1.5555	0.63738
Gene	Condition	Fish	With etif3d	With pabpc1_b	Average	Final average	Final SD
tnfa	Control_28	F1	-0.357283	-0.440857	-0.39907	-2.86808e-16	0.15164
	Control_28	F2	0.231387	0.0981062	0.164747
	Control_28	F3	-0.263267	-0.305923	-0.284595
	Control_28	F4	0.359042	0.61085	0.484946
	Control_28	F5	0.324008	0.321026	0.322517
	Control_28	F6	-0.293887	-0.283202	-0.288545
	Reni_28	F1	0.0451978	0.0242053	0.0347016	-0.982765	0.36091
	Reni_28	F2	-0.089124	-0.0322732	-0.0606986
	Reni_28	F3	-0.618659	-0.556181	-0.58742
	Reni_28	F4	-1.93424	-1.89712	-1.91568
	Reni_28	F5	-1.65747	-1.87039	-1.76393
	Reni_28	F6	-1.42056	-1.78657	-1.60356
	Control_98	F1	-0.610159	-0.493908	-0.552033	1.73472e-16	0.125948
	Control_98	F2	-0.0271289	-0.0815307	-0.0543298
	Control_98	F3	0.418249	0.287543	0.352896
	Control_98	F4	0.188358	0.12991	0.159134
	Control_98	F5	0.151588	0.109383	0.130486
	Control_98	F6	-0.120907	0.0486026	-0.0361524
	Reni_98	F1	0.347542	0.0566936	0.202118	0.787445	0.180288
	Reni_98	F2	0.798079	0.888047	0.843063
	Reni_98	F3	1.03356	1.05036	1.04196
	Reni_98	F4	1.53842	1.40531	1.47187
	Reni_98	F5	0.682522	0.641065	0.661793
	Reni_98	F6	0.370352	0.63738	0.503866

## Sheet: cd74
Gene	Condition	Fish	R1	R2	R3	Average Ct	SD	Ref1 - etif3d (R1)	Ref1 - etif3d (R2)	Ref1 - etif3d (R3)	Average HKG Ct	SD	(Ct gene - Ct HKG)	ddCt=dCt treated group - Ave dCt control group	Fold change	Log2	Average	SD		R1, R2, and R3 are technical replicates
cd74	Control_28	F1	20.4907	20.5378	20.5026	20.5103	0.0141219	22.0844	22.1079	22.0837	22.092	0.0079672	-1.58166	0.147076	0.903079	-0.147076	0	0.1206		HKG: House Keeping Gene
	Control_28	F2	20.3159	20.3531	20.2882	20.3191	0.0188081	21.975	21.9826	21.9553	21.9709	0.00813946	-1.65188	0.076854	0.948123	-0.076854
	Control_28	F3	19.9648	19.9596	19.9758	19.9667	0.00477454	21.5624	21.5607	21.7322	21.6184	0.0568766	-1.6517	0.077039	0.948001	-0.077039
	Control_28	F4	19.4887	19.4935	19.4912	19.4912	0.00138404	21.6228	21.7037	21.6353	21.6539	0.0251363	-2.16273	-0.433987	1.35096	0.433987
	Control_28	F5	20.1261	19.9942	20.039	20.0531	0.0387303	22.0632	22.0648	21.9799	22.036	0.0280575	-1.98291	-0.254168	1.19265	0.254168
	Control_28	F6	20.3427	20.6212	20.3532	20.4391	0.0911306	21.7051	21.9196	21.7171	21.7806	0.0695839	-1.34155	0.387187	0.764619	-0.387187
	Reni_28	F1	21.8331	21.7764	21.8459	21.8185	0.0213581	21.9321	21.9907	21.9249	21.9492	0.0208383	-0.130774	1.59796	0.330343	-1.59796	-1.31903	0.245307
	Reni_28	F2	20.8327	20.9796	20.817	20.8765	0.0517943	22.0937	21.964	21.967	22.0082	0.042765	-1.13178	0.596959	0.661146	-0.596959
	Reni_28	F3	21.8967	21.8903	21.9652	21.9174	0.0239792	22.0439	21.9732	22.0669	22.028	0.0282126	-0.110603	1.61814	0.325756	-1.61814
	Reni_28	F4	21.6965	21.6926	21.6772	21.6888	0.00588478	21.4869	21.4904	21.4481	21.4751	0.0135505	0.213638	1.94238	0.260188	-1.94238
	Reni_28	F5	20.7983	20.8774	20.8739	20.8499	0.0258111	22.0815	22.0537	22.0237	22.0529	0.0166812	-1.20307	0.525672	0.694635	-0.525672
	Reni_28	F6	22.8357	22.8855	22.7977	22.8396	0.0254345	22.9446	22.98	22.8813	22.9353	0.0288505	-0.0956523	1.63309	0.322398	-1.63309
	Control_98	F1	20.1613	20.0478	20.0674	20.0922	0.0350297	22.0418	21.7605	21.9323	21.9115	0.0818891	-1.81937	-0.206719	1.15406	0.206719	0	0.0913896
	Control_98	F2	20.317	20.3306		20.3238	0.00676346	22.1105	22.2641	22.0814	22.152	0.0566601	-1.82822	-0.215572	1.16116	0.215572
	Control_98	F3	20.3644	20.3938	20.4184	20.3922	0.0156	21.8602	21.8475	21.7985	21.8354	0.0188137	-1.44318	0.16947	0.889169	-0.16947
	Control_98	F4	20.7979	20.778	20.7288	20.7682	0.0205208	22.0656	22.0051	22.1081	22.0596	0.0298664	-1.29137	0.321274	0.800363	-0.321274
	Control_98	F5	20.5793	20.5547	20.5264	20.5535	0.0152853	22.2484	21.9918	22.0117	22.084	0.0824218	-1.53052	0.0821285	0.944663	-0.0821285
	Control_98	F6	20.3026	20.3232	20.2797	20.3018	0.0125688	22.024	22.099	22.0722	22.0651	0.0219326	-1.76323	-0.150583	1.11002	0.150583
	Reni_98	F1	20.5381	20.6187	20.5306	20.5625	0.0282217	22.4512	22.4809	22.4802	22.4708	0.00977095	-1.9083	-0.29565	1.22744	0.29565	0.635152	0.122689
	Reni_98	F2	19.9333	19.8926	19.8542	19.8934	0.0228411	21.8971	21.9255	21.9305	21.9177	0.0104009	-2.02434	-0.411697	1.33025	0.411697
	Reni_98	F3	19.0085	19.1426	19.1045	19.0852	0.0398899	21.4779	21.522	21.5068	21.5022	0.0129255	-2.41703	-0.804387	1.7464	0.804387
	Reni_98	F4	19.7341	19.7999	19.7027	19.7456	0.0286474	22.2913	22.3565	22.3724	22.3401	0.0248109	-2.59451	-0.981862	1.97501	0.981862
	Reni_98	F5	19.8674	19.9409	19.8721	19.8935	0.0237566	22.4031	22.4419	22.4328	22.4259	0.0117026	-2.53249	-0.91984	1.89191	0.91984
	Reni_98	F6	19.8106	19.7789	19.7858	19.7918	0.00962897	21.8097	21.848	21.7479	21.8019	0.0291623	-2.01012	-0.397476	1.3172	0.397476
Gene	Condition	Fish	R1	R2	R3	Average Ct	SD	Ref1 - pabpc1_b (R1)	Ref1 - pabpc1_b (R2)	Ref1 - pabpc1_b (R3)	Average HKG Ct	SD	(Ct gene - Ct HKG)	ddCt=dCt treated group - Ave dCt control group	Fold change	Log2	Average	SD
cd74	Control_28	F1	20.4907	20.5378	20.5026	20.5103	0.0141219	19.7729	19.7719	19.7665	19.7705	0.00197921	0.739893	0.296888	0.814007	-0.296888	0	0.159936
	Control_28	F2	20.3159	20.3531	20.2882	20.3191	0.0188081	19.6747	19.7519	19.6595	19.6954	0.0286172	0.623695	0.180689	0.882281	-0.180689
	Control_28	F3	19.9648	19.9596	19.9758	19.9667	0.00477454	19.601	19.4442	19.5232	19.5228	0.0452584	0.443938	0.000932693	0.999354	-0.000932693
	Control_28	F4	19.4887	19.4935	19.4912	19.4912	0.00138404	19.6431	19.799	19.7872	19.7431	0.0500954	-0.251926	-0.694931	1.61881	0.694931
	Control_28	F5	20.1261	19.9942	20.039	20.0531	0.0387303	19.8043	19.6884	19.8072	19.7667	0.0391159	0.286409	-0.156596	1.11465	0.156596
	Control_28	F6	20.3427	20.6212	20.3532	20.4391	0.0911306	19.5671	19.6867	19.6153	19.623	0.0347398	0.816022	0.373017	0.772166	-0.373017
	Reni_28	F1	21.8331	21.7764	21.8459	21.8185	0.0213581	19.7412	19.7235	19.8074	19.7574	0.025519	2.0611	1.6181	0.325765	-1.6181	-1.44387	0.23089
	Reni_28	F2	20.8327	20.9796	20.817	20.8765	0.0517943	19.7239	19.7776	19.855	19.7855	0.0380432	1.09094	0.647931	0.638195	-0.647931
	Reni_28	F3	21.8967	21.8903	21.9652	21.9174	0.0239792	19.8435	20.0673	19.8784	19.9297	0.069538	1.98768	1.54468	0.342773	-1.54468
	Reni_28	F4	21.6965	21.6926	21.6772	21.6888	0.00588478	19.2666	19.2406	19.2296	19.2456	0.0109782	2.44316	2.00015	0.249974	-2.00015
	Reni_28	F5	20.7983	20.8774	20.8739	20.8499	0.0258111	19.5177	19.5142	19.574	19.5353	0.0193736	1.31457	0.871565	0.546554	-0.871565
	Reni_28	F6	22.8357	22.8855	22.7977	22.8396	0.0254345	20.4126	20.4484	20.3865	20.4158	0.0179418	2.4238	1.9808	0.25335	-1.9808
	Control_98	F1	20.1613	20.0478	20.0674	20.0922	0.0350297	19.6778	19.6203	19.5975	19.6319	0.023874	0.460267	-0.229294	1.17226	0.229294	0	0.0965535
	Control_98	F2	20.317	20.3306		20.3238	0.00676346	19.7442	19.7215	19.7088	19.7249	0.0103431	0.598947	-0.090614	1.06482	0.090614
	Control_98	F3	20.3644	20.3938	20.4184	20.3922	0.0156	19.584	19.6373	19.5413	19.5875	0.0277825	0.80466	0.115099	0.923319	-0.115099
	Control_98	F4	20.7979	20.778	20.7288	20.7682	0.0205208	19.9378	19.7312	19.717	19.7953	0.0713376	0.972904	0.283343	0.821685	-0.283343
	Control_98	F5	20.5793	20.5547	20.5264	20.5535	0.0152853	19.6988	19.5405	19.7285	19.6559	0.0583514	0.897555	0.207994	0.86574	-0.207994
	Control_98	F6	20.3026	20.3232	20.2797	20.3018	0.0125688	19.9083	19.8883	19.8998	19.8988	0.0057958	0.403032	-0.286529	1.2197	0.286529
	Reni_98	F1	20.5381	20.6187	20.5306	20.5625	0.0282217	19.8713	19.886	19.836	19.8644	0.0148449	0.698029	0.00846831	0.994147	-0.00846831	0.65341	0.141824
	Reni_98	F2	19.9333	19.8926	19.8542	19.8934	0.0228411	19.7285	19.8206	19.8058	19.785	0.0285692	0.108401	-0.58116	1.49605	0.58116
	Reni_98	F3	19.0085	19.1426	19.1045	19.0852	0.0398899	19.2367	19.2437	19.1545	19.2116	0.0286477	-0.126418	-0.815979	1.76049	0.815979
	Reni_98	F4	19.7341	19.7999	19.7027	19.7456	0.0286474	20.0032	19.9235	19.9904	19.9724	0.0246903	-0.226778	-0.916339	1.88732	0.916339
	Reni_98	F5	19.8674	19.9409	19.8721	19.8935	0.0237566	20.0966	20.1067	20.1076	20.1036	0.00350842	-0.210182	-0.899743	1.86573	0.899743
	Reni_98	F6	19.8106	19.7789	19.7858	19.7918	0.00962897	19.816	19.7383	19.8995	19.8179	0.0465275	-0.0261478	-0.715709	1.64229	0.715709
Gene	Condition	Fish	With etif3d	With pabpc1_b	Average	Final average	Final SD
cd74	Control_28	F1	-0.147076	-0.296888	-0.221982	0	0.138161
	Control_28	F2	-0.076854	-0.180689	-0.128772
	Control_28	F3	-0.077039	-0.000932693	-0.0389858
	Control_28	F4	0.433987	0.694931	0.564459
	Control_28	F5	0.254168	0.156596	0.205382
	Control_28	F6	-0.387187	-0.373017	-0.380102
	Reni_28	F1	-1.59796	-1.6181	-1.60803	-1.38145	0.235414
	Reni_28	F2	-0.596959	-0.647931	-0.622445
	Reni_28	F3	-1.61814	-1.54468	-1.58141
	Reni_28	F4	-1.94238	-2.00015	-1.97126
	Reni_28	F5	-0.525672	-0.871565	-0.698619
	Reni_28	F6	-1.63309	-1.9808	-1.80694
	Control_98	F1	0.206719	0.229294	0.218006	0	0.091544
	Control_98	F2	0.215572	0.090614	0.153093
	Control_98	F3	-0.16947	-0.115099	-0.142285
	Control_98	F4	-0.321274	-0.283343	-0.302309
	Control_98	F5	-0.0821285	-0.207994	-0.145061
	Control_98	F6	0.150583	0.286529	0.218556
	Reni_98	F1	0.29565	-0.00846831	0.143591	0.644281	0.125323
	Reni_98	F2	0.411697	0.58116	0.496429
	Reni_98	F3	0.804387	0.815979	0.810183
	Reni_98	F4	0.981862	0.916339	0.9491
	Reni_98	F5	0.91984	0.899743	0.909792
	Reni_98	F6	0.397476	0.715709	0.556592

[truncated: 24 more sheets: tlrb, ighd, igha, ighb, ighma, ighmb, ighmc, cd4a, cd4b, ly6g6f, cd8a, lgp2, ccl20, ifng, irf7, mxa, mxb, rsad2, stat1, tlr3 …]
